# Supplementary material for: Does Widespread Use of Hydroxychloroquine Reduce the Transmissibility of SARS-CoV-2 / COVID-19? An Ecological Correlational Study
Source: Infect Disord Drug Targets. 2023 Sep 23;23(8):E220523217161. doi: 10.2174/1871526523666230522114836 (PMC10682993; doi:10.2174/1871526523666230522114836)
Supplement: Supplementary file 1 — Supplementary material is available on the publisher’s website along with the published article. [file IDDT-23-E220523217161_SD1.zip]

Archive with 2 entries (1 files):
- IDDT-23-e220523217161_SD1/
- IDDT-23-e220523217161_SD1/IDDT-23-e220523217161_SD1.xlsx
