# Supplementary material for: Does Widespread Use of Hydroxychloroquine Reduce the Transmissibility of SARS-CoV-2 / COVID-19? An Ecological Correlational Study
Source: Infect Disord Drug Targets. 2023 Sep 23;23(8):E220523217161. doi: 10.2174/1871526523666230522114836 (PMC10682993; doi:10.2174/1871526523666230522114836)
Supplement: Supplementary file 1 — Supplementary material is available on the publisher’s website along with the published article. [file IDDT-23-E220523217161_SD1.zip › IDDT-23-e220523217161_SD1/IDDT-23-e220523217161_SD1.xlsx]

## Sheet: Planilha1
										SC	SC			SC					PR	PR		PR				RS	RS		RS				SP			SP				MG	MG		MG				ES	ES
										COVID-19 Incidence ( /10 )	Date	COVID-19 Incidence ( /10 )	Rt	Date	Social Isolation Index ( x10 )	HCQ	COVID-19 Prevalence	Social Isolation	COVID-19 Incidence	COVID-19 Incidence ( /10 )	Rt	Social Isolation Index ( x10 )	HCQ	COVID-19 Prevalence	Social Isolation Index	COVID-19 Incidence	COVID-19 Incidence ( /10 )	Rt	Social Isolation Index ( x10 )	HCQ	COVID-19 Prevalence	Social Isolation Index	COVID-19 Incidence	COVID-19 Incidence ( /10 )	Rt	Social Isolation Index ( x10 )	HCQ	COVID-19 Prevalence	Social Isolation Index	COVID-19 Incidence	COVID-19 Incidence ( /10 )	Rt	Social Isolation Index ( x10 )	HCQ	COVID-19 Prevalence	Social Isolation Index	COVID-19 Incidence	COVID-19 Incidence ( /10 )	Rt
											2020-03-01			2020-03-01																						416	198.931	0.172826	41.6
											2020-03-02			2020-03-02																			0.216032	0.0216032	2.41	344	198.931	0.604891	34.4
											2020-03-03			2020-03-03																			0.244837	0.0244837	2.34333	325.333	198.931	0.907336	32.5333
											2020-03-04			2020-03-04																			0.270041	0.0270041	2.34	317.5	198.931	1.25299	31.75
											2020-03-05			2020-03-05																			0.276522	0.0276522	2.37	311.4	198.931	1.55543	31.14
										0.137883	2020-03-06	0.0137883	2.25	2020-03-06	282	141.633	0.827301	28.2															0.273641	0.0273641	2.39333	303.833	198.931	1.81467	30.3833
										0.137883	2020-03-07	0.0137883	2.33	2020-03-07	304	141.633	0.965184	30.4															0.317876	0.0317876	2.42143	305.143	198.931	2.39796	30.5143
										0.137883	2020-03-08	0.0137883	2.39667	2020-03-08	343	141.633	1.10307	34.3								0.175086	0.0175086	3.49	428	171.302	0.175086	42.8	0.391945	0.0391945	2.42	303.714	198.931	2.91644	30.3714	0.0469645	0.00469645	2.67	406	177.264	0.51661	40.6
										0.172354	2020-03-09	0.0172354	2.42	2020-03-09	336.25	141.633	1.37883	33.625								0.131314	0.0131314	3.43	358.5	171.302	0.262629	35.85	0.447496	0.0447496	2.44571	305.429	198.931	3.73736	30.5429	0.0704468	0.00704468	2.6	346	177.264	0.610539	34.6
										0.220614	2020-03-10	0.0220614	2.412	2020-03-10	329.8	141.633	1.79248	32.98								0.116724	0.0116724	3.39333	336.667	171.302	0.350172	33.6667	0.577115	0.0577115	2.46	305.143	198.931	4.94714	30.5143	0.0626194	0.00626194	2.60333	327.667	177.264	0.657503	32.7667
										0.206825	2020-03-11	0.0206825	2.41833	2020-03-11	323	141.633	1.93037	32.3								0.175086	0.0175086	3.2375	322	171.302	0.700343	32.2	0.749941	0.0749941	2.43429	302.286	198.931	6.50258	30.2286	0.0821879	0.00821879	2.55	314.75	177.264	0.798397	31.475
										0.315162	2020-03-12	0.0315162	2.36	2020-03-12	319.857	141.633	2.89555	31.9857								0.192594	0.0192594	3.13	315.2	171.302	0.962972	31.52	1.01844	0.101844	2.36571	302.143	198.931	8.68451	30.2143	0.0939291	0.00939291	2.498	310	177.264	0.939291	31
										0.393953	2020-03-13	0.0393953	2.31143	2020-03-13	322.857	141.633	3.58497	32.2857	0.173659	0.0173659	2.97	298	120.079	1.56293	29.8	0.204267	0.0204267	3.04333	311.833	171.302	1.2256	31.1833	1.37026	0.137026	2.28	305.571	198.931	11.4065	30.5571	0.117411	0.0117411	2.43167	306.667	177.264	1.17411	30.6667
										0.472743	2020-03-14	0.0472743	2.22857	2020-03-14	328.571	141.633	4.27439	32.8571	0.260488	0.0260488	2.86	326.5	120.079	1.91025	32.65	0.250123	0.0250123	2.93143	320.429	171.302	1.75086	32.0429	1.70357	0.170357	2.16286	311	198.931	14.323	31.1	0.140894	0.0140894	2.37143	312.286	177.264	1.4559	31.2286
										0.630324	2020-03-15	0.0630324	2.09857	2020-03-15	330.571	141.633	5.51534	33.0571	0.376261	0.0376261	2.69	359	120.079	2.51805	35.9	0.412702	0.0412702	2.66286	323.857	171.302	3.064	32.3857	2.22205	0.222205	2.03571	313	198.931	18.4708	31.3	0.147603	0.0147603	2.29286	312.857	177.264	1.54983	31.2857
										0.74851	2020-03-16	0.074851	1.95286	2020-03-16	330.571	141.633	6.61841	33.0571	0.520976	0.0520976	2.51	346.75	120.079	3.47317	34.675	0.587788	0.0587788	2.37	328.571	171.302	4.37714	32.8571	2.76522	0.276522	1.90714	318.286	198.931	23.0939	31.8286	0.194567	0.0194567	2.20714	315.286	177.264	1.97251	31.5286
										1.02428	2020-03-17	0.102428	1.78143	2020-03-17	333.714	141.633	8.96242	33.3714	0.538342	0.0538342	2.38	339	120.079	4.08098	33.9	0.712849	0.0712849	2.07286	332.571	171.302	5.34012	33.2571	3.44726	0.344726	1.79143	324.429	198.931	29.078	32.4429	0.234823	0.0234823	2.09714	317.714	177.264	2.30126	31.7714
										1.22125	2020-03-18	0.122125	1.59286	2020-03-18	345.857	141.633	10.4791	34.5857	0.665692	0.0665692	2.24667	340.167	120.079	5.38342	34.0167	0.800392	0.0800392	1.84714	345.286	171.302	6.30309	34.5286	3.975	0.3975	1.69	335.429	198.931	34.3276	33.5429	0.301915	0.0301915	1.98286	327.571	177.264	2.9118	32.7571
										1.18186	2020-03-19	0.118186	1.47143	2020-03-19	376	141.633	11.1686	37.6	0.707039	0.0707039	2.13	345	120.079	6.33854	34.5	0.925453	0.0925453	1.62429	361	171.302	7.44115	36.1	4.56137	0.456137	1.6	349	198.931	40.6141	34.9	0.409262	0.0409262	1.84571	338.571	177.264	3.80413	33.8571
										1.39853	2020-03-20	0.139853	1.34714	2020-03-20	410.571	141.633	13.3747	41.0571	1.04195	0.104195	1.86	359.714	120.079	8.8566	35.9714	1.07553	0.107553	1.40714	378.857	171.302	8.75429	37.8857	5.12306	0.512306	1.50857	363.714	198.931	47.2679	36.3714	0.449518	0.0449518	1.73	352.714	177.264	4.32074	35.2714
										1.51672	2020-03-21	0.151672	1.23286	2020-03-21	452.429	141.633	14.8914	45.2429	1.14119	0.114119	1.61857	384.714	120.079	9.89855	38.4714	1.13806	0.113806	1.24429	406.857	171.302	9.71726	40.6857	6.07977	0.607977	1.43143	387.286	198.931	56.8814	38.7286	0.530028	0.0530028	1.61143	376	177.264	5.1661	37.6
										1.49702	2020-03-22	0.149702	1.15	2020-03-22	494.286	141.633	15.9945	49.4286	1.1908	0.11908	1.43	417.857	120.079	10.8537	41.7857	1.07553	0.107553	1.17857	441.571	171.302	10.5927	44.1571	6.59516	0.659516	1.36286	416.571	198.931	64.6369	41.6571	0.623957	0.0623957	1.47143	406.143	177.264	5.91753	40.6143
										1.6546	2020-03-23	0.16546	1.07857	2020-03-23	541.143	141.633	18.2006	54.1143	1.35206	0.135206	1.27857	448.857	120.079	12.9376	44.8857	1.0255	0.10255	1.15429	477.571	171.302	11.5557	47.7571	7.11981	0.711981	1.29857	443.286	198.931	72.9326	44.3286	0.630667	0.0630667	1.36143	435.571	177.264	6.38718	43.5571	1.47636	0.147636	1.23
										1.45763	2020-03-24	0.145763	1.05429	2020-03-24	584.143	141.633	19.1658	58.4143	1.42648	0.142648	1.14143	483.143	120.079	14.0664	48.3143	1.03801	0.103801	1.13571	516.143	171.302	12.6062	51.6143	7.86358	0.786358	1.23429	473	198.931	84.1231	47.3	0.704468	0.0704468	1.25429	465.429	177.264	7.23254	46.5429	1.59939	0.159939	1.205
										1.41823	2020-03-25	0.141823	1.03571	2020-03-25	617.571	141.633	20.4068	61.7571	1.40167	0.140167	1.04286	511.286	120.079	15.1951	51.1286	1.11305	0.111305	1.10857	546.571	171.302	14.0944	54.6571	8.51477	0.851477	1.17429	499	198.931	93.9309	49.9	0.724596	0.0724596	1.17571	489.571	177.264	7.98397	48.9571	1.14828	0.114828	1.24667
										1.57581	2020-03-26	0.157581	1.00286	2020-03-26	629.571	141.633	22.1992	62.9571	1.50091	0.150091	0.96	534.429	120.079	16.8449	53.4429	1.25061	0.125061	1.06714	571.714	171.302	16.1954	57.1714	8.97152	0.897152	1.12	520.286	198.931	103.415	52.0286	0.744723	0.0744723	1.12143	509.571	177.264	9.01719	50.9571	1.35333	0.135333	1.2625
										1.57581	2020-03-27	0.157581	0.975714	2020-03-27	634.571	141.633	24.4054	63.4571	1.29004	0.129004	0.93	551.571	120.079	17.8869	55.1571	1.25061	0.125061	1.03	590.857	171.302	17.5086	59.0857	9.47148	0.947148	1.08143	537.571	198.931	113.568	53.7571	0.791688	0.0791688	1.06857	524.286	177.264	9.86255	52.4286	1.2303	0.12303	1.304
										1.59551	2020-03-28	0.159551	0.947143	2020-03-28	626.143	141.633	26.06	62.6143	1.31484	0.131484	0.905714	554.429	120.079	19.1025	55.4429	1.25061	0.125061	0.991429	594.143	171.302	18.4715	59.4143	9.42828	0.942828	1.05	542.286	198.931	122.879	54.2286	0.784979	0.0784979	1.03143	526.429	177.264	10.6609	52.6429	1.14828	0.114828	1.35667
										1.57581	2020-03-29	0.157581	0.922857	2020-03-29	614.714	141.633	27.0252	61.4714	1.30244	0.130244	0.892857	550.286	120.079	19.9708	55.0286	1.27562	0.127562	0.951429	587.429	171.302	19.5221	58.7429	9.57024	0.957024	1.02714	541.714	198.931	131.629	54.1714	0.77156	0.077156	1.00571	520.571	177.264	11.3185	52.0571	1.12484	0.112484	1.40714
										1.41823	2020-03-30	0.141823	0.91	2020-03-30	598.857	141.633	28.1282	59.8857	1.09157	0.109157	0.905714	545.571	120.079	20.5786	54.5571	1.28813	0.128813	0.914286	581	171.302	20.5726	58.1	9.64739	0.964739	1.01571	540.714	198.931	140.464	54.0714	0.798397	0.0798397	0.981429	515	177.264	11.976	51.5	1.08969	0.108969	1.47714
										1.39853	2020-03-31	0.139853	0.892857	2020-03-31	584.143	141.633	28.9555	58.4143	1.10397	0.110397	0.915714	536.714	120.079	21.7942	53.6714	1.23811	0.123811	0.89	570.714	171.302	21.2729	57.0714	9.43136	0.943136	1.01143	534.429	198.931	150.143	53.4429	0.764851	0.0764851	0.972857	507.571	177.264	12.5865	50.7571	1.05454	0.105454	1.54143
										1.53642	2020-04-01	0.153642	0.86	2020-04-01	567.857	163.91	31.1617	56.7857	1.09157	0.109157	0.922857	524.857	144.622	22.8361	52.4857	1.23811	0.123811	0.88	557.714	202.996	22.7611	55.7714	9.21842	0.921842	1.00714	525.143	219.917	158.46	52.5143	0.731305	0.0731305	0.977143	497.571	195.882	13.1031	49.7571	1.61696	0.161696	1.53429
										1.47732	2020-04-02	0.147732	0.834286	2020-04-02	556.429	184.596	32.5405	55.6429	1.04195	0.104195	0.927143	517.857	166.827	24.1386	51.7857	1.03801	0.103801	0.904286	550.286	232.253	23.4615	55.0286	9.54555	0.954555	1.01	520	240.903	170.234	52	0.711177	0.0711177	0.99	491.429	213.067	13.9954	49.1429	1.65212	0.165212	1.52286
										1.35914	2020-04-03	0.135914	0.821429	2020-04-03	545	203.855	33.9193	54.5	1.11638	0.111638	0.918571	511.286	187.013	25.7015	51.1286	0.987984	0.0987984	0.941429	543.714	259.343	24.4245	54.3714	9.35421	0.935421	1.01714	516.286	261.889	179.048	51.6286	0.664213	0.0664213	1.01143	486.286	228.98	14.512	48.6286	1.79272	0.179272	1.48429
										1.22125	2020-04-04	0.122125	0.821429	2020-04-04	536.143	221.83	34.6087	53.6143	1.05436	0.105436	0.911429	505.143	205.444	26.483	50.5143	0.950466	0.0950466	0.992857	536.857	284.497	25.1248	53.6857	9.30483	0.930483	1.02571	511.286	282.875	188.013	51.1286	0.697759	0.0697759	1.02571	480.714	243.756	15.5453	48.0714	2.31999	0.231999	1.39857
										1.20156	2020-04-05	0.120156	0.824286	2020-04-05	530	241.88	35.436	53	1.05436	0.105436	0.9	498.571	222.339	27.3513	49.8571	0.900441	0.0900441	1.05714	531.857	307.917	25.8252	53.1857	9.28014	0.928014	1.03714	505.286	303.86	196.59	50.5286	0.691049	0.0691049	1.03857	476.714	257.513	16.1558	47.6714	2.56605	0.256605	1.29714
										1.14246	2020-04-06	0.114246	0.835714	2020-04-06	523.571	261.929	36.1255	52.3571	1.16599	0.116599	0.88	495.571	237.883	28.7405	49.5571	0.887935	0.0887935	1.12857	528.429	329.776	26.7881	52.8429	9.29866	0.929866	1.05286	502.571	324.846	205.555	50.2571	0.677631	0.0677631	1.05	473.143	270.353	16.7194	47.3143	2.74181	0.274181	1.19714
										1.14246	2020-04-07	0.114246	0.852857	2020-04-07	514.286	281.978	36.9528	51.4286	1.07917	0.107917	0.88	489.714	252.23	29.3483	48.9714	0.887935	0.0887935	1.20429	521.857	356.188	27.4885	52.1857	9.28322	0.928322	1.07286	499.286	345.832	215.125	49.9286	0.724596	0.0724596	1.04714	469.143	285.868	17.6587	46.9143	2.88242	0.288242	1.11571
										0.925789	2020-04-08	0.0925789	0.892857	2020-04-08	507.286	302.028	37.6422	50.7286	0.955123	0.0955123	0.905714	486.714	265.515	29.522	48.6714	0.83791	0.083791	1.28143	518	382.6	28.6265	51.8	9.33569	0.933569	1.09857	498.286	366.818	223.81	49.8286	0.77156	0.077156	1.03571	467.286	301.383	18.504	46.7286	2.5309	0.25309	1.09429
										0.945487	2020-04-09	0.0945487	0.931429	2020-04-09	496	322.077	39.1589	49.6	0.880698	0.0880698	0.948571	478.714	277.851	30.3035	47.8714	0.937959	0.0937959	1.33714	508.714	409.013	30.0272	50.8714	9.07028	0.907028	1.12143	492.143	387.804	233.726	49.2143	0.738014	0.0738014	1.02857	461.571	316.898	19.1615	46.1571	2.42545	0.242545	1.08714
										0.866696	2020-04-10	0.0866696	0.978571	2020-04-10	505.571	342.127	39.9862	50.5571	0.744252	0.0744252	1.00857	491.714	289.337	30.9113	49.1714	1.07553	0.107553	1.37	519.857	435.425	31.9532	51.9857	9.20607	0.920607	1.13714	501	408.79	243.49	50.1	0.791688	0.0791688	1.01286	474.857	332.413	20.0539	47.4857	2.77696	0.277696	1.07143
										0.787905	2020-04-11	0.0787905	1.03429	2020-04-11	497.857	362.176	40.1241	49.7857	0.76906	0.076906	1.06286	486.143	300.056	31.8664	48.6143	1.23811	0.123811	1.38	514.429	461.837	33.7916	51.4429	9.81713	0.981713	1.15429	498.143	429.776	256.733	49.8143	0.764851	0.0764851	1.00429	471.143	347.928	20.8992	47.1143	2.5309	0.25309	1.08429
										0.846998	2020-04-12	0.0846998	1.07714	2020-04-12	491	382.225	41.365	49.1	0.781464	0.0781464	1.10857	479.429	316.418	32.8215	47.9429	1.36317	0.136317	1.37857	506.857	488.25	35.3673	50.6857	9.94984	0.994984	1.17	494	450.761	266.238	49.4	0.764851	0.0764851	0.995714	466.429	363.443	21.5098	46.6429	2.56605	0.256605	1.10286
										0.886394	2020-04-13	0.0886394	1.11143	2020-04-13	484.571	402.275	42.3302	48.4571	0.744252	0.0744252	1.14286	475.143	332.779	33.9503	47.5143	1.38818	0.138818	1.37714	501.857	514.662	36.5054	50.1857	10.2461	1.02461	1.18143	492.714	471.747	277.278	49.2714	0.825234	0.0825234	0.984286	464.857	378.958	22.496	46.4857	2.5309	0.25309	1.12857
										0.945487	2020-04-14	0.0945487	1.13714	2020-04-14	482	422.324	43.5712	48.2	0.85589	0.085589	1.14857	474.857	349.141	35.3396	47.4857	1.51324	0.151324	1.36429	502.143	541.075	38.0812	50.2143	10.6165	1.06165	1.18714	493.286	492.733	289.44	49.3286	0.778269	0.0778269	0.992857	464.571	394.473	23.1065	46.4571	2.63636	0.263636	1.15143
										1.04397	2020-04-15	0.104397	1.15714	2020-04-15	480.571	442.373	44.95	48.0571	1.02955	0.102955	1.12429	474.571	365.503	36.7288	47.4571	1.70083	0.170083	1.34286	502.714	567.487	40.5324	50.2714	11.1596	1.11596	1.18714	493.571	513.719	301.927	49.3571	0.704468	0.0704468	1.02143	465	409.987	23.4353	46.5	2.81211	0.281211	1.17286
										0.906091	2020-04-16	0.0906091	1.19714	2020-04-16	477.286	462.423	45.5015	47.7286	1.02955	0.102955	1.09714	472.286	381.864	37.5103	47.2286	1.81339	0.181339	1.32429	499.286	593.899	42.7209	49.9286	11.8355	1.18355	1.18571	490.857	534.705	316.574	49.0857	0.724596	0.0724596	1.05571	462.571	425.502	24.2337	46.2571	2.81211	0.281211	1.20143
										0.906091	2020-04-17	0.0906091	1.23429	2020-04-17	455.714	482.472	46.3288	45.5714	1.07917	0.107917	1.06714	450.429	398.226	38.4654	45.0429	1.95096	0.195096	1.30857	478.571	620.312	45.6098	47.8571	12.2799	1.22799	1.18286	474.857	555.691	329.45	47.4857	0.677631	0.0677631	1.10429	441.714	441.017	24.7973	44.1714	2.70666	0.270666	1.24143
										1.08337	2020-04-18	0.108337	1.24857	2020-04-18	454.286	502.521	47.7077	45.4286	1.09157	0.109157	1.04143	449.714	414.587	39.5074	44.9714	2.00098	0.200098	1.29857	475.714	646.724	47.7984	47.5714	12.4527	1.24527	1.17143	472.429	576.677	343.902	47.2429	0.657503	0.0657503	1.15857	440	456.532	25.5017	44	2.88242	0.288242	1.27286
										1.06367	2020-04-19	0.106367	1.26286	2020-04-19	456.286	522.571	48.8107	45.6286	1.05436	0.105436	1.03	452.714	430.949	40.202	45.2714	2.051	0.2051	1.28429	476.857	673.136	49.7244	47.6857	13.4465	1.34465	1.15429	472.714	597.662	360.364	47.2714	0.68434	0.068434	1.20857	441.429	472.047	26.3001	44.1429	3.02302	0.302302	1.29571
										1.26065	2020-04-20	0.126065	1.25571	2020-04-20	455.143	542.62	51.1548	45.5143	1.04195	0.104195	1.03143	450.571	447.31	41.244	45.0571	2.42619	0.242619	1.24571	474.286	699.549	53.4887	47.4286	13.9218	1.39218	1.12857	472	618.648	374.73	47.2	0.68434	0.068434	1.25143	440.714	487.562	27.2864	44.0714	3.65575	0.365575	1.29286
										1.20156	2020-04-21	0.120156	1.25429	2020-04-21	464.571	562.669	51.9821	46.4571	1.02955	0.102955	1.04571	460.714	463.672	42.5464	46.0714	2.58877	0.258877	1.20286	484	725.961	56.2025	48.4	15.1963	1.51963	1.10571	479.571	639.634	395.815	47.9571	0.784979	0.0784979	1.27286	450.286	503.077	28.6014	45.0286	3.7612	0.37612	1.29143
										1.35914	2020-04-22	0.135914	1.23571	2020-04-22	461	582.719	54.464	46.1	0.967527	0.0967527	1.07714	456	480.033	43.5015	45.6	2.67631	0.267631	1.16286	478.571	752.373	59.2665	47.8571	15.4309	1.54309	1.08714	475.571	660.62	409.943	47.5571	0.865489	0.0865489	1.27857	446.571	518.592	29.4937	44.6571	3.79635	0.379635	1.29
										1.37883	2020-04-23	0.137883	1.20857	2020-04-23	461.286	602.768	55.1534	46.1286	0.967527	0.0967527	1.11286	456	496.395	44.283	45.6	2.78887	0.278887	1.12571	478.571	778.786	62.243	47.8571	15.5543	1.55543	1.07143	476.714	681.606	425.454	47.6714	0.919163	0.0919163	1.27714	447.714	534.107	30.6678	44.7714	4.11271	0.411271	1.27857
										1.6349	2020-04-24	0.16349	1.15857	2020-04-24	459	622.818	57.7732	45.9	0.955123	0.0955123	1.15143	454	512.756	45.1513	45.4	2.76385	0.276385	1.09571	475.286	805.198	64.9568	47.5286	15.8784	1.58784	1.06	474.714	702.592	440.598	47.4714	1.00638	0.100638	1.26714	447.143	549.622	31.8419	44.7143	4.60483	0.460483	1.26
										1.6349	2020-04-25	0.16349	1.11714	2020-04-25	456.143	642.867	59.152	45.6143	0.992336	0.0992336	1.18429	451.143	529.118	46.4537	45.1143	2.96395	0.296395	1.06	473.714	831.61	68.5461	47.3714	16.0944	1.60944	1.05286	473.286	723.578	456.563	47.3286	1.08689	0.108689	1.25286	446.286	565.137	33.11	44.6286	4.81574	0.481574	1.24857
										1.61521	2020-04-26	0.161521	1.08571	2020-04-26	450.571	662.916	60.1172	45.0571	1.12878	0.112878	1.20286	446.286	545.48	48.1035	44.6286	3.16405	0.316405	1.02286	473.571	858.023	71.8727	47.3571	16.2672	1.62672	1.05286	470.857	744.563	474.235	47.0857	1.10031	0.110031	1.24857	443.714	580.651	34.0023	44.3714	4.95635	0.495635	1.24714
										1.55611	2020-04-27	0.155611	1.07	2020-04-27	448.714	682.966	62.0476	44.8714	1.16599	0.116599	1.22571	444.143	561.841	49.4059	44.4143	2.98896	0.298896	1.00571	472	884.435	74.4115	47.2	16.3382	1.63382	1.06429	467.571	765.549	489.098	46.7571	1.12044	0.112044	1.25714	441.429	596.166	35.1295	44.1429	4.74544	0.474544	1.26429
										1.6743	2020-04-28	0.16743	1.04714	2020-04-28	436	703.015	63.7022	43.6	1.11638	0.111638	1.25857	428.857	578.203	50.361	42.8857	2.8639	0.28639	1.00286	456.429	910.847	76.2499	45.6429	15.7704	1.57704	1.07714	454.714	786.535	506.207	45.4714	1.13386	0.113386	1.27571	428.286	611.681	36.5384	42.8286	5.27271	0.527271	1.27429
										1.61521	2020-04-29	0.161521	1.03714	2020-04-29	434.714	723.064	65.7704	43.4714	1.09157	0.109157	1.28857	428.143	594.564	51.1425	42.8143	2.81388	0.281388	1.00857	455.286	937.26	78.9637	45.5286	15.9463	1.59463	1.09143	453.714	807.521	521.567	45.3714	1.24791	0.124791	1.28857	427.429	627.196	38.2291	42.7429	5.37817	0.537817	1.28429
										1.77279	2020-04-30	0.177279	1.02143	2020-04-30	430.429	743.114	67.5629	43.0429	1.30244	0.130244	1.29	423.857	610.926	53.4001	42.3857	2.73884	0.273884	1.01857	450.714	963.672	81.4149	45.0714	15.7056	1.57056	1.09857	450	828.507	535.393	45	1.26133	0.126133	1.30714	423.143	642.711	39.4972	42.3143	5.90544	0.590544	1.28286
										1.59551	2020-05-01	0.159551	1.03	2020-05-01	446.286	735.966	68.9417	44.6286	1.45129	0.145129	1.27429	439.286	607.476	55.3103	43.9286	2.96395	0.296395	1.02571	466.571	947.259	85.7045	46.6571	16.2179	1.62179	1.09429	461.429	827.001	554.123	46.1429	1.34855	0.134855	1.31857	435	671.14	41.2818	43.5	6.1515	0.61515	1.28143
										1.57581	2020-05-02	0.157581	1.04429	2020-05-02	443.571	728.819	70.1827	44.3571	1.56293	0.156293	1.25286	436.571	604.027	57.3942	43.6571	2.67631	0.267631	1.04857	464	930.847	87.2803	46.4	17.7702	1.77702	1.09143	460	825.496	580.955	46	1.40223	0.140223	1.32286	432.714	699.569	42.9256	43.2714	6.64362	0.664362	1.26857
										1.6546	2020-05-03	0.16546	1.05857	2020-05-03	439.429	721.672	71.6994	43.9429	1.60014	0.160014	1.23286	432.857	600.578	59.3045	43.2857	2.57626	0.257626	1.07286	458	914.434	89.9065	45.8	17.6745	1.76745	1.08429	456.571	823.99	597.956	45.6571	1.64376	0.164376	1.30143	428.429	727.997	45.5086	42.8429	7.4521	0.74521	1.24143
										1.6349	2020-05-04	0.16349	1.08	2020-05-04	437	714.525	73.4919	43.7	1.7738	0.17738	1.20286	431.286	597.129	61.8225	43.1286	2.72634	0.272634	1.08571	455.143	898.021	93.4958	45.5143	18.122	1.8122	1.07571	455.286	822.485	615.952	45.5286	1.82491	0.182491	1.26571	427.143	756.426	47.9038	42.7143	8.01452	0.801452	1.20857
										1.59551	2020-05-05	0.159551	1.11143	2020-05-05	434.286	707.378	74.8707	43.4286	1.82342	0.182342	1.17429	429.571	593.679	63.125	42.9571	2.87641	0.287641	1.08714	453.571	881.609	96.3847	45.3571	18.5232	1.85232	1.06286	453.857	820.979	635.87	45.3857	1.97251	0.197251	1.22429	425.286	784.855	50.346	42.5286	8.26058	0.826058	1.17857
										1.55611	2020-05-06	0.155611	1.14714	2020-05-06	435.571	700.231	76.6632	43.5571	1.91025	0.191025	1.14857	431.143	590.23	64.5142	43.1143	3.05149	0.305149	1.07714	452.143	865.196	100.324	45.2143	19.196	1.9196	1.05286	453.714	819.474	655.939	45.3714	2.04631	0.204631	1.18714	424.286	813.283	52.5533	42.4286	8.64725	0.864725	1.14714
										1.6349	2020-05-07	0.16349	1.17714	2020-05-07	436.429	693.083	79.0072	43.6429	1.87303	0.187303	1.14429	432.429	586.781	66.5113	43.2429	3.22658	0.322658	1.06143	453.286	848.783	104.001	45.3286	19.6034	1.96034	1.04857	457.143	817.968	672.617	45.7143	2.15366	0.215366	1.14857	426.714	841.712	54.5728	42.6714	8.85815	0.885815	1.12429
										1.6743	2020-05-08	0.16743	1.20143	2020-05-08	417.143	685.936	80.6618	41.7143	1.91025	0.191025	1.15286	414.143	583.332	68.682	41.4143	3.064	0.3064	1.05143	433.571	832.371	107.152	43.3571	19.6466	1.96466	1.05429	444	816.462	691.65	44.4	2.16037	0.216037	1.12143	411.857	870.141	56.4044	41.1857	8.7527	0.87527	1.11286
										1.73339	2020-05-09	0.173339	1.21571	2020-05-09	412.286	678.789	82.3164	41.2286	1.7862	0.17862	1.17857	410.286	579.882	69.8976	41.0286	3.27661	0.327661	1.03429	428.429	815.958	110.216	42.8429	18.5788	1.85788	1.05857	440.857	814.957	711.006	44.0857	2.20733	0.220733	1.10143	408.286	898.569	58.3769	40.8286	8.71755	0.871755	1.10857
										1.95007	2020-05-10	0.195007	1.21	2020-05-10	405.429	671.642	85.3499	40.5429	1.95986	0.195986	1.2	403	576.433	73.0235	40.3	3.28911	0.328911	1.02	420	799.545	112.93	42	18.838	1.8838	1.05571	435.286	813.451	729.823	43.5286	2.19391	0.219391	1.09571	401.571	926.998	60.866	40.1571	9.17452	0.917452	1.10429
										2.20614	2020-05-11	0.220614	1.19	2020-05-11	403.286	664.495	88.9348	40.3286	1.88544	0.188544	1.23	400.857	572.984	75.0206	40.0857	3.25159	0.325159	1.01286	418.714	783.132	116.257	41.8714	20.0787	2.00787	1.05143	435.143	811.946	756.503	43.5143	2.23417	0.223417	1.09714	400.143	955.427	63.543	40.0143	9.27997	0.927997	1.10143
										2.28493	2020-05-12	0.228493	1.17	2020-05-12	402.429	657.348	90.8652	40.2429	2.0839	0.20839	1.24714	400.429	569.534	77.7123	40.0429	3.27661	0.327661	1.00857	423.143	766.72	119.321	42.3143	20.1589	2.01589	1.04857	436	810.44	776.982	43.6	2.21404	0.221404	1.10714	400	983.855	65.8443	40	9.35027	0.935027	1.09857
										2.26523	2020-05-13	0.226523	1.16143	2020-05-13	401	650.2	92.5198	40.1	2.23276	0.223276	1.25571	398.286	566.085	80.1435	39.8286	3.12653	0.312653	1.01429	425	750.307	122.21	42.5	20.162	2.0162	1.04143	436.429	808.935	797.073	43.6429	2.20062	0.220062	1.12	399.714	1012.28	67.9577	39.9714	9.80724	0.980724	1.08857
										2.16674	2020-05-14	0.216674	1.16714	2020-05-14	400.857	643.053	94.1744	40.0857	2.31958	0.231958	1.25857	397.286	562.636	82.7484	39.7286	3.03899	0.303899	1.02429	424	733.894	125.274	42.4	20.6218	2.06218	1.03143	435.571	807.429	816.97	43.5571	2.32139	0.232139	1.12857	398	1040.71	70.8225	39.8	10.0182	1.00182	1.07714
										2.34402	2020-05-15	0.234402	1.16857	2020-05-15	401.143	635.906	97.0699	40.1143	2.54286	0.254286	1.25	396.857	559.187	86.4821	39.6857	3.21407	0.321407	1.02857	424.571	717.482	129.651	42.4571	20.7576	2.07576	1.01857	436.857	805.924	836.953	43.6857	2.38848	0.238848	1.13571	398.714	1069.14	73.1238	39.8714	10.6157	1.06157	1.06
										2.36372	2020-05-16	0.236372	1.17571	2020-05-16	404.286	628.759	98.8624	40.4286	2.85297	0.285297	1.23	399.571	555.737	89.8684	39.9571	3.11403	0.311403	1.03429	428.143	701.069	132.015	42.8143	21.4891	2.14891	1.00429	439.429	804.418	861.43	43.9429	2.48912	0.248912	1.14286	403.286	1097.57	75.8007	40.3286	10.9672	1.09672	1.04714
										2.40311	2020-05-17	0.240311	1.18143	2020-05-17	411.143	621.612	102.172	41.1143	2.77854	0.277854	1.22286	406.429	552.288	92.4733	40.6429	3.22658	0.322658	1.03571	436.429	684.656	135.516	43.6429	21.8872	2.18872	0.995714	446.286	802.912	883.033	44.6286	2.53608	0.253608	1.15143	411.143	1126	78.6186	41.1143	10.2291	1.02291	1.05143
										2.32432	2020-05-18	0.232432	1.19857	2020-05-18	411.286	614.465	105.205	41.1286	3.10105	0.310105	1.20714	406.286	548.839	96.7279	40.6286	3.32663	0.332663	1.03143	435.429	668.244	139.543	43.5429	20.9706	2.09706	0.987143	444.714	801.407	903.297	44.4714	2.51596	0.251596	1.16429	410.429	1154.43	81.1547	41.0429	10.0182	1.00182	1.06143
										2.56069	2020-05-19	0.256069	1.19857	2020-05-19	409.857	607.317	108.79	40.9857	3.01422	0.301422	1.20143	404.286	545.39	98.8118	40.4286	3.23909	0.323909	1.03	427.714	651.831	141.995	42.7714	21.2792	2.12792	0.977143	441.857	799.901	925.937	44.1857	2.68369	0.268369	1.17	409	1182.86	84.6301	40.9	10.2291	1.02291	1.07
										2.91525	2020-05-20	0.291525	1.17714	2020-05-20	406.286	600.17	112.927	40.6286	3.32432	0.332432	1.19286	400.571	541.94	103.414	40.0571	3.40167	0.340167	1.02429	422.429	635.418	146.022	42.2429	21.0477	2.10477	0.962857	439.286	798.396	944.408	43.9286	2.79774	0.279774	1.17286	406.571	1211.28	87.5419	40.6571	10.2994	1.02994	1.07857
										3.07283	2020-05-21	0.307283	1.14571	2020-05-21	405	593.023	115.684	40.5	3.43596	0.343596	1.19286	399	538.491	106.8	39.9	3.37665	0.337665	1.02143	424.429	619.006	148.91	42.4429	21.9088	2.19088	0.952857	437.286	796.89	970.332	43.7286	2.97218	0.297218	1.17286	405.286	1239.71	91.6278	40.5286	10.6157	1.06157	1.08
										3.21071	2020-05-22	0.321071	1.11143	2020-05-22	405.857	585.876	119.545	40.5857	3.33673	0.333673	1.21	401.143	535.042	109.839	40.1143	3.28911	0.328911	1.02429	425.286	602.593	152.675	42.5286	21.7298	2.17298	0.95	435.571	795.385	989.062	43.5571	3.07953	0.307953	1.17429	403.143	1268.14	94.6805	40.3143	11.1078	1.11078	1.07571
										3.38799	2020-05-23	0.338799	1.07286	2020-05-23	406.429	578.729	122.578	40.6429	3.34913	0.334913	1.23571	403.286	531.593	113.312	40.3286	3.38916	0.338916	1.02571	428	586.18	155.739	42.8	20.9613	2.09613	0.952857	436.429	793.879	1008.16	43.6429	3.1265	0.31265	1.18	401.143	1296.57	97.6862	40.1143	11.0727	1.10727	1.06857
										3.28951	2020-05-24	0.328951	1.05286	2020-05-24	407	571.582	125.198	40.7	3.47317	0.347317	1.26	407.143	528.143	116.786	40.7143	3.31412	0.331412	1.03286	432.857	569.767	158.715	43.2857	20.2237	2.02237	0.961429	439.571	792.373	1024.6	43.9571	3.16004	0.316004	1.19143	405.429	1325	100.739	40.5429	11.5648	1.15648	1.05286
										3.54557	2020-05-25	0.354557	1.02714	2020-05-25	406.286	564.434	130.024	40.6286	3.8453	0.38453	1.27571	406.857	524.694	123.645	40.6857	3.37665	0.337665	1.04143	432.571	553.355	163.18	43.2571	19.7454	1.97454	0.968571	448.143	790.868	1041.51	44.8143	3.32106	0.332106	1.20143	405.571	1353.43	104.402	40.5571	12.3733	1.23733	1.02857
										3.44709	2020-05-26	0.344709	1.02	2020-05-26	406.143	557.287	132.92	40.6143	4.11819	0.411819	1.28714	406.857	521.245	127.639	40.6857	3.48921	0.348921	1.05286	433	536.942	166.419	43.3	19.7824	1.97824	0.98	447.714	789.362	1064.41	44.7714	3.48879	0.348879	1.21286	404.571	1381.86	109.052	40.4571	12.5842	1.25842	1.00857
										3.17132	2020-05-27	0.317132	1.03714	2020-05-27	406.714	550.14	135.126	40.6714	4.143	0.4143	1.30286	407.429	517.795	132.415	40.7429	3.35164	0.335164	1.07571	433	520.529	169.483	43.3	19.7793	1.97793	0.998571	447.429	787.857	1082.86	44.7429	3.61627	0.361627	1.22857	404.714	1410.29	112.856	40.4714	12.2678	1.22678	0.997143
										3.17132	2020-05-28	0.317132	1.06571	2020-05-28	406.571	542.993	137.883	40.6571	4.53994	0.453994	1.31	407.286	514.346	138.58	40.7286	3.36415	0.336415	1.10571	429.571	504.117	172.459	42.9571	18.5942	1.85942	1.01571	446.286	786.351	1100.49	44.6286	3.68336	0.368336	1.25143	404.571	1438.71	117.411	40.4571	11.846	1.1846	0.998571
										2.99404	2020-05-29	0.299404	1.11	2020-05-29	403.286	535.846	140.503	40.3286	4.86244	0.486244	1.31	403	510.897	143.876	40.3	3.22658	0.322658	1.14429	425	487.704	175.261	42.5	18.7269	1.87269	1.03286	443.857	784.846	1120.15	44.3857	3.81084	0.381084	1.27286	403.571	1467.14	121.356	40.3571	11.2133	1.12133	1.01143
										2.89555	2020-05-30	0.289555	1.16286	2020-05-30	400.429	528.699	142.847	40.0429	5.16015	0.516015	1.30429	398.286	507.448	149.433	39.8286	3.37665	0.337665	1.18286	418.143	471.291	179.375	41.8143	18.4646	1.84646	1.04429	439.286	783.34	1137.41	43.9286	4.13288	0.413288	1.29	401.143	1495.57	126.616	40.1143	11.0024	1.10024	1.03
										2.95465	2020-05-31	0.295465	1.21143	2020-05-31	397.429	528.699	145.881	39.7429	5.6067	0.56067	1.28857	392.286	507.448	156.032	39.2286	3.42668	0.342668	1.22	413	471.291	182.702	41.3	18.8874	1.88874	1.04857	433	783.34	1156.81	43.3	4.31403	0.431403	1.30571	394.714	1495.57	130.937	39.4714	10.7212	1.07212	1.04714
										3.26981	2020-06-01	0.326981	1.24429	2020-06-01	398.571	529.603	152.913	39.8571	6.17729	0.617729	1.27	394.286	509.566	166.886	39.4286	3.55174	0.355174	1.25286	411.571	471.053	188.042	41.1571	19.1127	1.91127	1.04429	421.857	781.497	1175.3	42.1857	4.41467	0.441467	1.31857	393	1465.43	135.305	39.3	11.3891	1.13891	1.05429
										3.23041	2020-06-02	0.323041	1.27571	2020-06-02	398.714	530.508	155.533	39.8714	6.52461	0.652461	1.24857	396.571	511.684	173.311	39.6571	3.76434	0.376434	1.27571	410	470.815	192.769	41	20.2484	2.02484	1.03571	422.857	779.653	1206.15	42.2857	5.0185	0.50185	1.31714	392.286	1435.28	144.181	39.2286	11.4594	1.14594	1.05429
										3.66376	2020-06-03	0.366376	1.28571	2020-06-03	397.714	531.413	160.772	39.7714	6.95875	0.695875	1.22714	396.857	513.802	181.126	39.6857	4.13953	0.413953	1.28571	409.571	470.577	198.46	40.9571	20.5046	2.05046	1.02571	421.429	777.809	1226.39	42.1429	5.4613	0.54613	1.30571	391	1405.14	151.085	39.1	12.3733	1.23733	1.04429
										4.03802	2020-06-04	0.403802	1.28143	2020-06-04	396.714	532.317	166.15	39.6714	6.97116	0.697116	1.21286	397.714	515.92	187.378	39.7714	4.47719	0.447719	1.28286	406.143	470.339	203.8	40.6143	20.6836	2.06836	1.01571	419.143	775.966	1245.28	41.9143	5.84373	0.584373	1.28714	388.143	1374.99	158.317	38.8143	12.2678	1.22678	1.03429
										4.37288	2020-06-05	0.437288	1.26714	2020-06-05	402.143	533.222	171.113	40.2143	7.47973	0.747973	1.19714	399.714	518.039	196.234	39.9714	4.93992	0.493992	1.26857	411	470.102	209.84	41.1	20.5848	2.05848	1.00286	419.571	774.122	1264.24	41.9571	6.30667	0.630667	1.26143	388.714	1344.85	165.503	38.8714	12.4084	1.24084	1.02286
										4.62894	2020-06-06	0.462894	1.24857	2020-06-06	402.286	534.127	175.25	40.2286	7.71541	0.771541	1.18429	400.571	520.157	203.441	40.0571	5.22756	0.522756	1.25	412.286	469.864	215.968	41.2286	21.1619	2.11619	0.992857	417	772.279	1285.54	41.7	6.7696	0.67696	1.23143	386.714	1314.71	174.004	38.6714	12.7951	1.27951	1.00857
										5.0032	2020-06-07	0.50032	1.23143	2020-06-07	401.143	535.032	180.903	40.1143	7.87666	0.787666	1.18	400.286	522.275	211.169	40.0286	5.5152	0.55152	1.23143	413.286	469.626	221.308	41.3286	21.1588	2.11588	0.985714	415.143	770.435	1304.92	41.5143	7.17886	0.717886	1.2	385.714	1284.56	181.189	38.5714	12.7951	1.27951	1
										4.76683	2020-06-08	0.476683	1.23857	2020-06-08	396.429	535.936	186.281	39.6429	7.91388	0.791388	1.18571	394.857	524.393	222.283	39.4857	5.7153	0.57153	1.21857	409.857	469.388	228.049	40.9857	21.236	2.1236	0.987143	412	768.592	1323.96	41.2	7.48749	0.748749	1.17429	382.714	1254.42	187.717	38.2714	12.3381	1.23381	1.00143
										5.10169	2020-06-09	0.510169	1.24143	2020-06-09	393.571	536.841	191.244	39.3571	8.14956	0.814956	1.19	391	526.511	230.358	39.1	5.95292	0.595292	1.20714	406.286	469.15	234.44	40.6286	19.946	1.9946	0.988571	406.429	766.748	1345.77	40.6429	7.44052	0.744052	1.16429	379.429	1224.27	196.265	37.9429	11.7406	1.17406	1.01286
										5.53504	2020-06-10	0.553504	1.24571	2020-06-10	396	537.746	199.517	39.6	8.80698	0.880698	1.18571	392	528.629	242.775	39.2	6.34061	0.634061	1.19714	406.143	468.912	242.844	40.6143	19.8318	1.98318	0.988571	404.714	764.905	1365.22	40.4714	7.48749	0.748749	1.16286	378.714	1194.13	203.497	37.8714	11.4594	1.14594	1.02429
										5.59413	2020-06-11	0.559413	1.25714	2020-06-11	407	538.651	205.308	40.7	9.29074	0.929074	1.17714	402.857	530.748	252.413	40.2857	6.36562	0.636562	1.19429	422.143	468.674	248.359	42.2143	20.6928	2.06928	0.982857	408	763.061	1390.13	40.8	7.85649	0.785649	1.16143	389	1163.98	213.313	38.9	12.0569	1.20569	1.02714
										5.77141	2020-06-12	0.577141	1.27	2020-06-12	400	539.555	211.513	40	9.60085	0.960085	1.16571	399.429	532.866	263.44	39.9429	6.64075	0.664075	1.19286	417	468.436	256.326	41.7	20.662	2.0662	0.978571	404.143	761.218	1408.88	40.4143	8.10474	0.810474	1.16286	387.429	1133.84	222.236	38.7429	12.2678	1.22678	1.02429
										6.00778	2020-06-13	0.600778	1.27857	2020-06-13	399.714	540.46	217.304	39.9714	10.1466	1.01466	1.15143	397.429	534.984	274.468	39.7429	6.81584	0.681584	1.19286	417.429	468.198	263.679	41.7429	20.4953	2.04953	0.975714	402.714	759.374	1429.01	40.2714	8.2993	0.82993	1.16429	388	1103.7	232.099	38.8	12.4787	1.24787	1.01714
										6.40173	2020-06-14	0.640173	1.27857	2020-06-14	403.286	541.365	225.715	40.3286	10.2707	1.02707	1.13714	399.857	537.102	283.064	39.9857	7.20353	0.720353	1.18857	414.143	467.96	271.733	41.4143	20.3071	2.03071	0.974286	405.143	757.53	1447.07	40.5143	8.55425	0.855425	1.16286	387.571	1073.55	241.069	38.7571	12.5842	1.25842	1.00714
										7.36692	2020-06-15	0.736692	1.26	2020-06-15	404.857	542.269	237.849	40.4857	10.7172	1.07172	1.12	401	539.22	297.304	40.1	7.69127	0.769127	1.18	415.714	467.722	281.888	41.5714	20.0725	2.00725	0.975714	406	755.687	1464.46	40.6	9.0977	0.90977	1.15571	388.286	1043.41	251.401	38.8286	12.8303	1.28303	0.994286
										7.99724	2020-06-16	0.799724	1.23429	2020-06-16	407.143	543.174	247.225	40.7143	11.3498	1.13498	1.1	401.143	541.338	309.807	40.1143	8.01643	0.801643	1.17286	417.571	467.484	290.555	41.7571	20.0262	2.00262	0.978571	407.429	753.843	1485.96	40.7429	9.47342	0.947342	1.14714	390.714	1013.26	262.579	39.0714	13.1818	1.31818	0.978571
										8.07603	2020-06-17	0.807603	1.21429	2020-06-17	402.429	544.079	256.05	40.2429	11.139	1.1139	1.08714	397.143	543.457	320.748	39.7143	7.89137	0.789137	1.17	415	467.246	298.084	41.5	19.7855	1.97855	0.981429	404.571	752	1503.72	40.4571	9.90281	0.990281	1.13429	389.714	983.118	272.817	38.9714	12.5842	1.25842	0.97
										8.45029	2020-06-18	0.845029	1.19143	2020-06-18	389.571	544.984	264.46	38.9571	11.3871	1.13871	1.07429	384.286	545.575	332.122	38.4286	8.51667	0.851667	1.15857	401.286	467.008	307.976	40.1286	18.7732	1.87732	0.988571	399.143	750.156	1521.54	39.9143	9.98332	0.998332	1.12571	379.857	952.973	283.196	37.9857	12.1975	1.21975	0.965714
										8.72605	2020-06-19	0.872605	1.16714	2020-06-19	387.143	545.888	272.596	38.7143	11.7096	1.17096	1.06	383	547.693	345.407	38.3	8.74178	0.874178	1.14571	397.714	466.77	317.518	39.7714	18.9862	1.89862	0.992857	396.143	748.313	1541.78	39.6143	10.2651	1.02651	1.11571	376.714	922.829	294.092	37.6714	12.3381	1.23381	0.958571
										9.78972	2020-06-20	0.978972	1.13571	2020-06-20	384.143	546.793	285.832	38.4143	12.1437	1.21437	1.04286	384.286	549.811	359.474	38.4286	9.41711	0.941711	1.12571	394.286	466.532	329.599	39.4286	18.7701	1.87701	0.99	394.714	746.469	1560.4	39.4714	10.6073	1.06073	1.10429	376.143	892.685	306.35	37.6143	12.5139	1.25139	0.95
										9.67154	2020-06-21	0.967154	1.12	2020-06-21	379.571	547.698	293.416	37.9571	12.2802	1.22802	1.02857	383.571	551.929	369.025	38.3571	9.49215	0.949215	1.10857	392.857	466.294	338.178	39.2857	19.662	1.9662	0.988571	390.429	744.626	1584.71	39.0429	11.2514	1.12514	1.09	376.286	862.54	319.828	37.6286	12.3381	1.23381	0.942857
										9.43517	2020-06-22	0.943517	1.12143	2020-06-22	378.714	548.603	303.895	37.8714	12.0569	1.20569	1.02286	383.714	554.047	381.702	38.3714	9.71726	0.971726	1.09286	393.143	466.056	349.909	39.3143	19.5787	1.95787	0.988571	389.714	742.782	1601.51	38.9714	11.2581	1.12581	1.08	376.714	832.396	330.208	37.6714	11.7054	1.17054	0.941429
										9.39577	2020-06-23	0.939577	1.13143	2020-06-23	376.286	549.507	312.995	37.6286	11.9204	1.19204	1.02286	383.571	556.166	393.25	38.3571	9.95488	0.995488	1.07714	393.286	465.818	360.239	39.3286	19.3256	1.93256	0.992857	388.429	740.939	1621.24	38.8429	11.2379	1.12379	1.07571	376.429	802.252	341.244	37.6429	11.3188	1.13188	0.938571
										9.69124	2020-06-24	0.969124	1.14429	2020-06-24	377.714	550.412	323.888	37.7714	11.9576	1.19576	1.02571	385.571	558.284	404.451	38.5571	10.2925	1.02925	1.06286	396	465.58	370.131	39.6	19.1004	1.91004	1	389.857	739.095	1637.42	38.9857	11.2446	1.12446	1.07571	377.857	772.107	351.529	37.7857	11.6	1.16	0.927143
										9.82912	2020-06-25	0.982912	1.16	2020-06-25	379.714	551.317	333.264	37.9714	12.0693	1.20693	1.03	387.143	560.402	416.607	38.7143	10.3551	1.03551	1.05429	400.857	465.342	380.461	40.0857	18.9491	1.89491	1.00714	388.857	737.252	1654.18	38.8857	11.399	1.1399	1.07571	377.857	741.963	362.989	37.7857	12.0218	1.20218	0.907143
										10.7746	2020-06-26	1.07746	1.17286	2020-06-26	384.429	552.221	348.018	38.4429	12.2305	1.22305	1.04	391.286	562.52	431.021	39.1286	10.5552	1.05552	1.05143	406.429	465.104	391.404	40.6429	19.0263	1.90263	1.01857	393.286	735.408	1674.96	39.3286	11.8216	1.18216	1.07286	381	711.819	376.843	38.1	11.9163	1.19163	0.888571
										10.4004	2020-06-27	1.04004	1.19857	2020-06-27	396.143	553.126	358.635	39.6143	11.5979	1.15979	1.06	399.857	564.638	440.659	39.9857	10.0049	1.00049	1.06429	412.571	464.866	399.633	41.2571	19.1929	1.91929	1.03857	404.143	733.564	1694.75	40.4143	12.0095	1.20095	1.07429	383.714	681.674	390.416	38.3714	10.9321	1.09321	0.875714
										10.4988	2020-06-28	1.04988	1.22714	2020-06-28	404.571	554.031	366.908	40.4571	11.8708	1.18708	1.08	407.286	566.757	452.121	40.7286	10.205	1.0205	1.08	418.143	464.628	409.613	41.8143	18.1529	1.81529	1.05857	410	731.721	1711.78	41	11.6472	1.16472	1.08	386	651.53	401.359	38.6	11.1078	1.11078	0.86
										10.7352	2020-06-29	1.07352	1.25429	2020-06-29	409.286	554.936	379.042	40.9286	11.5607	1.15607	1.10286	410.429	568.875	462.627	41.0429	9.87984	0.987984	1.10429	423.143	464.39	419.068	42.3143	18.3134	1.83134	1.07714	412.286	729.877	1729.71	41.2286	11.9089	1.19089	1.08286	389.571	621.385	413.57	38.9571	10.44	1.044	0.847143
										11.1883	2020-06-30	1.11883	1.27286	2020-06-30	418.857	555.84	391.313	41.8857	11.9949	1.19949	1.11714	413.714	570.993	477.214	41.3714	9.95488	0.995488	1.12857	434.143	464.152	429.923	43.4143	18.0541	1.80541	1.08571	413.571	728.034	1747.62	41.3571	12.1638	1.21638	1.08	391.857	591.241	426.391	39.1857	10.2994	1.02994	0.834286
										13.2171	2020-07-01	1.32171	1.26714	2020-07-01	420.286	579.225	416.408	42.0286	13.2725	1.32725	1.11857	415.857	580.744	497.359	41.5857	10.6677	1.06677	1.14286	436.714	474.841	444.805	43.6714	18.585	1.8585	1.08	414.714	734.038	1767.51	41.4714	12.5865	1.25865	1.07	393.571	601.492	439.635	39.3571	10.1236	1.01236	0.821429
										14.202	2020-07-02	1.4202	1.25429	2020-07-02	419.571	602.61	432.678	41.9571	13.1981	1.31981	1.12143	417.286	590.495	508.994	41.7286	10.8303	1.08303	1.15571	433.143	485.529	456.274	43.3143	20.4552	2.04552	1.07143	416.286	740.042	1797.37	41.6286	13.6868	1.36868	1.04857	395.143	611.743	458.796	39.5143	9.66664	0.966664	0.812857
										14.5566	2020-07-03	1.45566	1.24143	2020-07-03	418.571	625.994	449.914	41.8571	13.3097	1.33097	1.12143	417.714	600.245	524.189	41.7714	11.3556	1.13556	1.16286	432.714	496.217	470.893	43.2714	20.6157	2.06157	1.05857	415.143	746.046	1819.27	41.5143	13.5191	1.35191	1.03143	396.286	621.993	471.477	39.6286	8.823	0.8823	0.811429
										15.1869	2020-07-04	1.51869	1.22429	2020-07-04	410.143	649.379	464.943	41.0143	13.8803	1.38803	1.11429	412.429	609.996	537.821	41.2429	11.8683	1.18683	1.16286	430.286	506.906	482.711	43.0286	21.0169	2.10169	1.04143	406	752.05	1841.87	40.6	13.5526	1.35526	1.01429	395.857	632.244	485.284	39.5857	8.50664	0.850664	0.814286
										16.6248	2020-07-05	1.66248	1.19571	2020-07-05	407.286	672.764	483.281	40.7286	14.6121	1.46121	1.09857	411.429	619.747	554.406	41.1429	12.306	1.2306	1.15571	436.571	517.594	495.755	43.6571	21.4921	2.14921	1.02143	401	758.054	1862.22	40.1	13.821	1.3821	0.997143	395	642.495	498.106	39.5	7.76846	0.776846	0.821429
										17.2945	2020-07-06	1.72945	1.16714	2020-07-06	407.429	696.149	500.103	40.7429	15.3564	1.53564	1.07714	412.857	629.498	570.122	41.2857	13.4441	1.34441	1.13857	435.143	528.282	513.176	43.5143	21.8594	2.18594	1.00143	400.143	764.059	1882.72	40.0143	13.6801	1.36801	0.982857	393.714	652.745	509.33	39.3714	7.62786	0.762786	0.827143
										18.3976	2020-07-07	1.83976	1.14	2020-07-07	403.429	719.533	520.096	40.3429	15.5549	1.55549	1.05857	412.429	639.249	586.098	41.2429	13.7692	1.37692	1.12143	435.714	538.971	526.308	43.5714	22.5322	2.25322	0.984286	398.857	770.063	1905.34	39.8857	13.6935	1.36935	0.972857	392.143	662.996	522.246	39.2143	7.69816	0.769816	0.83
										17.5112	2020-07-08	1.75112	1.13286	2020-07-08	404.286	742.918	538.986	40.4286	14.8602	1.48602	1.04857	413.857	649	601.38	41.3857	13.8068	1.38068	1.10857	438.286	549.659	541.453	43.8286	22.6618	2.26618	0.977143	397.143	776.067	1926.15	39.7143	13.5593	1.35593	0.968571	391.143	673.247	534.55	39.1143	7.03028	0.703028	0.841429
										17.8264	2020-07-09	1.78264	1.12571	2020-07-09	404.286	766.303	557.463	40.4286	15.5176	1.55176	1.03143	413.571	658.75	617.617	41.3571	13.9568	1.39568	1.09571	439.286	560.347	553.971	43.9286	21.2514	2.12514	0.972857	397.571	782.071	1946.13	39.7571	12.6267	1.26267	0.977143	390.714	683.497	547.184	39.0714	6.46786	0.646786	0.857143
										19.5598	2020-07-10	1.95598	1.11	2020-07-10	405.143	789.687	586.832	40.5143	16.2743	1.62743	1.00714	413.857	668.501	638.109	41.3857	14.9198	1.49198	1.07714	439.571	571.036	575.332	43.9571	20.949	2.0949	0.962857	397.714	788.075	1965.92	39.7714	12.3785	1.23785	0.987143	390.714	693.748	558.126	39.0714	6.32725	0.632725	0.871429
										19.7961	2020-07-11	1.97961	1.09571	2020-07-11	408.286	813.072	603.516	40.8286	16.4108	1.64108	0.984286	414.143	678.252	652.696	41.4143	15.0324	1.50324	1.06	444.857	581.724	587.938	44.4857	21.7236	2.17236	0.955714	398.143	794.079	1993.94	39.8143	12.7744	1.27744	0.991429	390.857	703.999	574.705	39.0857	6.11634	0.611634	0.884286
										19.6582	2020-07-12	1.96582	1.08429	2020-07-12	408.857	836.457	620.889	40.8857	16.1379	1.61379	0.965714	411.857	688.003	667.371	41.1857	15.22	1.522	1.04714	442.429	592.412	602.295	44.2429	21.4613	2.14613	0.95	397.714	800.083	2012.45	39.7714	12.5932	1.25932	0.995714	390.429	714.249	586.258	39.0429	6.3624	0.63624	0.892857
										20.6234	2020-07-13	2.06234	1.07	2020-07-13	408.857	859.841	644.467	40.8857	16.0634	1.60634	0.951429	410.857	697.754	682.566	41.0857	15.1199	1.51199	1.03857	442.571	603.101	619.016	44.2571	21.1804	2.11804	0.944286	397.857	806.087	2030.99	39.7857	12.828	1.2828	0.997143	390.857	724.5	599.126	39.0857	6.08119	0.608119	0.905714
										20.5446	2020-07-14	2.05446	1.05714	2020-07-14	408.286	883.226	663.909	40.8286	15.6417	1.56417	0.941429	412.286	707.505	695.59	41.2286	15.1699	1.51699	1.03143	436.429	613.789	632.497	43.6429	20.8379	2.08379	0.941429	402	812.091	2051.21	40.2	12.8482	1.28482	0.995714	393.714	734.751	612.183	39.3714	5.48362	0.548362	0.927143
										21.3719	2020-07-15	2.13719	1.04143	2020-07-15	407.714	906.611	688.59	40.7714	15.5425	1.55425	0.934286	409.571	717.255	710.177	40.9571	15.3825	1.53825	1.02571	433.571	624.477	649.13	43.3571	20.4768	2.04768	0.938571	403.857	818.096	2069.48	40.3857	12.7878	1.27878	0.991429	394.429	745.001	624.065	39.4429	5.62422	0.562422	0.944286
										21.8447	2020-07-16	2.18447	1.02714	2020-07-16	410.143	929.996	710.376	41.0143	15.2199	1.52199	0.932857	408.143	727.006	724.157	40.8143	15.6202	1.56202	1.02	438.714	635.166	663.312	43.8714	20.5663	2.05663	0.935714	403.714	824.1	2090.09	40.3714	12.9152	1.29152	0.985714	395.286	755.252	637.59	39.5286	5.34301	0.534301	0.961429
										20.7613	2020-07-17	2.07613	1.02	2020-07-17	407.429	953.38	732.161	40.7429	14.2648	1.42648	0.94	403	736.757	737.963	40.3	14.8573	1.48573	1.02143	436.286	645.854	679.333	43.6286	20.3688	2.03688	0.94	400	830.104	2108.5	40	13.1031	1.31031	0.978571	391.429	765.503	649.848	39.1429	5.20241	0.520241	0.972857
										21.1947	2020-07-18	2.11947	1.00714	2020-07-18	404.429	976.765	751.878	40.4429	14.116	1.4116	0.947143	398.143	746.508	751.508	39.8143	15.4451	1.54451	1.01714	427.143	656.542	696.053	42.7143	19.1436	1.91436	0.942857	396.714	836.108	2127.94	39.6714	12.667	1.2667	0.975714	388.714	775.753	663.374	38.8714	5.65938	0.565938	0.97
										21.5295	2020-07-19	2.15295	0.988571	2020-07-19	403.714	1000.15	771.596	40.3714	13.8431	1.38431	0.955714	395.286	756.259	764.272	39.5286	15.3575	1.53575	1.01143	418.429	667.231	709.798	41.8429	18.872	1.8872	0.942857	396.143	842.112	2144.55	39.6143	12.6603	1.26603	0.971429	388.857	786.004	674.88	38.8857	5.55392	0.555392	0.962857
										22.9477	2020-07-20	2.29477	0.96	2020-07-20	401.571	1023.53	805.101	40.1571	14.0291	1.40291	0.958571	391.857	766.01	780.77	39.1857	16.0954	1.60954	0.998571	415.571	677.919	731.683	41.5571	18.6498	1.86498	0.935714	394.143	848.116	2161.53	39.4143	12.4053	1.24053	0.965714	387.571	796.255	685.964	38.7571	5.76483	0.576483	0.948571
										22.5538	2020-07-21	2.25538	0.935714	2020-07-21	400.286	1046.92	821.785	40.0286	14.1036	1.41036	0.962857	388	775.761	794.315	38.8	16.1704	1.61704	0.987143	412	688.607	745.69	41.2	19.338	1.9338	0.93	390.429	854.12	2186.57	39.0429	12.9689	1.29689	0.951429	385.857	806.506	702.965	38.5857	5.51877	0.551877	0.937143
										21.6871	2020-07-22	2.16871	0.915714	2020-07-22	400.857	1070.3	840.4	40.0857	13.6694	1.36694	0.968571	386.857	785.511	805.863	38.6857	15.7827	1.57827	0.98	409.571	699.296	759.61	40.9571	19.0695	1.90695	0.928571	388.429	860.124	2202.97	38.8429	12.9152	1.29152	0.938571	385.286	816.756	714.471	38.5286	5.37817	0.537817	0.927143
										21.4113	2020-07-23	2.14113	0.895714	2020-07-23	400.429	1093.69	860.255	40.0429	13.5826	1.35826	0.974286	385.714	795.262	819.235	38.5714	15.7452	1.57452	0.974286	402.143	709.984	773.529	40.2143	18.3813	1.83813	0.928571	386.571	866.129	2218.76	38.6571	12.667	1.2667	0.927143	384.143	827.007	726.259	38.4143	5.55392	0.555392	0.914286
										20.781	2020-07-24	2.0781	0.88	2020-07-24	404.714	1117.07	877.628	40.4714	13.3097	1.33097	0.982857	388.857	805.013	831.131	38.8857	15.5826	1.55826	0.971429	405.571	720.672	788.411	40.5571	18.0233	1.80233	0.93	389.857	872.133	2234.66	38.9857	12.4523	1.24523	0.917143	388.286	837.258	737.014	38.8286	5.48362	0.548362	0.905714
										20.6234	2020-07-25	2.06234	0.865714	2020-07-25	409	1140.46	896.242	40.9	13.4213	1.34213	0.988571	392.143	814.764	845.458	39.2143	15.1949	1.51949	0.974286	413.571	731.361	802.418	41.3571	17.4925	1.74925	0.928571	392.857	878.137	2250.39	39.2857	12.0162	1.20162	0.91	390.714	847.508	747.487	39.0714	4.9212	0.49212	0.912857
										20.1704	2020-07-26	2.01704	0.858571	2020-07-26	413.714	1163.84	912.788	41.3714	13.3717	1.33717	0.992857	395.143	824.515	857.874	39.5143	15.27	1.527	0.978571	416.286	742.049	816.688	41.6286	17.7332	1.77332	0.93	394.857	884.141	2268.69	39.4857	11.9625	1.19625	0.904286	390.857	857.759	758.618	39.0857	4.71029	0.471029	0.922857
										18.0824	2020-07-27	1.80824	0.864286	2020-07-27	414.571	1187.23	931.678	41.4571	13.3965	1.33965	0.998571	395.286	834.266	874.545	39.5286	14.7322	1.47322	0.988571	420	752.737	834.809	42	17.4986	1.74986	0.938571	395.429	890.145	2284.03	39.5429	11.7747	1.17747	0.902857	391	868.01	768.387	39.1	4.56968	0.456968	0.934286
										17.6688	2020-07-28	1.76688	0.872857	2020-07-28	416.286	1210.61	945.467	41.6286	13.3593	1.33593	1.00286	395.429	844.016	887.83	39.5429	14.5946	1.45946	1.00143	424.429	763.426	847.853	42.4429	16.5018	1.65018	0.947143	395.143	896.149	2302.09	39.5143	10.9293	1.09293	0.911429	390.143	878.26	779.47	39.0143	4.71029	0.471029	0.94
										16.7036	2020-07-29	1.67036	0.887143	2020-07-29	418.143	1234	957.325	41.8143	13.2477	1.32477	1.00857	399.143	853.767	898.597	39.9143	14.1945	1.41945	1.01571	426.286	774.114	858.971	42.6286	16.3197	1.63197	0.957143	396.714	902.153	2317.21	39.6714	10.6475	1.06475	0.924286	389.857	888.511	789.004	38.9857	4.63999	0.463999	0.945714
										15.8763	2020-07-30	1.58763	0.904286	2020-07-30	419.286	1257.38	971.389	41.9286	13.074	1.3074	1.01286	401	863.518	910.753	40.1	14.357	1.4357	1.02714	428.286	784.802	874.028	42.8286	15.9741	1.59741	0.965714	399.429	908.157	2330.58	39.9429	10.2919	1.02919	0.938571	390.143	898.762	798.303	39.0143	4.56968	0.456968	0.95
										15.6793	2020-07-31	1.56793	0.917143	2020-07-31	419.143	1257.38	987.383	41.9143	13.3221	1.33221	1.01143	400.714	863.518	924.386	40.0714	14.3695	1.43695	1.03429	426.286	784.802	888.998	42.6286	15.7642	1.57642	0.971429	399.143	908.157	2345.01	39.9143	10.0437	1.00437	0.954286	389.143	898.762	807.32	38.9143	4.28847	0.428847	0.957143
										16.093	2020-08-01	1.6093	0.921429	2020-08-01	415.571	1247.44	1008.89	41.5571	13.8059	1.38059	1.00429	398.571	856.668	942.099	39.8571	15.5701	1.55701	1.02714	420.571	783.752	911.409	42.0571	15.6531	1.56531	0.97	398.571	904.733	2359.96	39.8571	9.91622	0.991622	0.97	388.571	888.92	816.901	38.8571	4.60483	0.460483	0.951429
										15.6005	2020-08-02	1.56005	0.925714	2020-08-02	409.857	1237.49	1021.99	40.9857	13.9547	1.39547	0.995714	394.857	849.818	955.557	39.4857	15.4826	1.54826	1.02	417.571	782.701	925.066	41.7571	16.1592	1.61592	0.967143	396.143	901.309	2381.8	39.6143	10.151	1.0151	0.98	387.571	879.078	829.675	38.7571	4.60483	0.460483	0.944286
										14.9505	2020-08-03	1.49505	0.93	2020-08-03	407	1227.55	1036.33	40.7	13.7563	1.37563	0.988571	393.429	842.967	970.839	39.3429	15.22	1.522	1.01429	412.143	781.651	941.349	41.2143	16.0759	1.60759	0.965714	394.286	897.885	2396.56	39.4286	10.0169	1.00169	0.99	386.143	869.236	838.505	38.6143	4.39393	0.439393	0.941429
										14.8914	2020-08-04	1.48914	0.928571	2020-08-04	402	1217.61	1049.71	40.2	13.5578	1.35578	0.982857	391.286	836.117	982.735	39.1286	15.4951	1.54951	1.00286	405	780.6	956.318	40.5	15.758	1.5758	0.962857	392.429	894.461	2412.39	39.2429	9.91622	0.991622	1.00143	384.429	859.394	848.884	38.4429	4.49938	0.449938	0.937143
										15.2854	2020-08-05	1.52854	0.918571	2020-08-05	395.143	1207.66	1064.32	39.5143	13.7066	1.37066	0.972857	383.571	829.267	994.544	38.3571	16.0454	1.60454	0.987143	399	779.55	971.288	39.9	15.5543	1.55543	0.957143	387.429	891.037	2426.09	38.7429	9.88939	0.988939	1.01	380.714	849.552	858.23	38.0714	4.25332	0.425332	0.938571
										15.246	2020-08-06	1.5246	0.907143	2020-08-06	389.714	1197.72	1078.11	38.9714	13.8059	1.38059	0.965714	379	822.416	1007.39	37.9	15.8328	1.58328	0.974286	394.286	778.499	984.857	39.4286	15.7333	1.57333	0.952857	382.857	887.613	2440.71	38.2857	10.0236	1.00236	1.01714	378	839.711	868.468	37.8	4.11271	0.411271	0.942857
										15.2263	2020-08-07	1.52263	0.895714	2020-08-07	384	1187.78	1093.97	38.4	13.7687	1.37687	0.961429	375	815.566	1020.77	37.5	16.0579	1.60579	0.962857	389.714	777.449	1001.4	38.9714	15.6778	1.56778	0.95	378.714	884.189	2454.76	37.8714	10.0974	1.00974	1.02286	374.286	829.869	878.002	37.4286	4.25332	0.425332	0.941429
										13.6308	2020-08-08	1.36308	0.894286	2020-08-08	379	1177.83	1104.31	37.9	12.9376	1.29376	0.964286	371.143	808.716	1032.66	37.1143	14.7822	1.47822	0.964286	385.571	776.398	1014.88	38.5571	15.6624	1.56624	0.955714	375.429	880.765	2469.6	37.5429	10.3255	1.03255	1.02571	370.714	820.027	889.179	37.0714	4.04241	0.404241	0.944286
										13.5126	2020-08-09	1.35126	0.887143	2020-08-09	371.571	1167.89	1116.58	37.1571	12.7019	1.27019	0.967143	364.857	801.866	1044.47	36.4857	14.6072	1.46072	0.965714	381	775.348	1027.32	38.1	14.5884	1.45884	0.961429	370	877.341	2483.92	37	9.8223	0.98223	1.03286	365.286	810.185	898.431	36.5286	3.86665	0.386665	0.948571
										14.202	2020-08-10	1.4202	0.87	2020-08-10	368.714	1157.95	1135.75	36.8714	13.074	1.3074	0.962857	362.714	795.015	1062.36	36.2714	15.1449	1.51449	0.961429	381.143	774.297	1047.36	38.1143	14.3044	1.43044	0.96	368.286	873.917	2496.69	36.8286	10.0169	1.00169	1.03429	363.143	800.343	908.623	36.3143	4.07756	0.407756	0.941429
										13.5914	2020-08-11	1.35914	0.857143	2020-08-11	367.429	1148	1144.85	36.7429	13.1112	1.31112	0.955714	362	788.165	1074.51	36.2	14.9948	1.49948	0.958571	382.714	773.247	1061.28	38.2714	14.7766	1.47766	0.958571	367.429	870.493	2515.83	36.7429	10.6744	1.06744	1.02571	362.429	790.501	923.604	36.2429	3.90181	0.390181	0.937143
										13.2171	2020-08-12	1.32171	0.847143	2020-08-12	371.143	1138.06	1156.84	37.1143	13.0492	1.30492	0.951429	364	781.315	1085.89	36.4	14.8198	1.48198	0.958571	388.571	772.196	1075.03	38.8571	14.6254	1.46254	0.957143	368.429	867.069	2528.47	36.8429	10.6006	1.06006	1.01571	363.286	780.66	932.434	36.3286	4.11271	0.411271	0.925714
										12.7641	2020-08-13	1.27641	0.838571	2020-08-13	374.857	1128.11	1167.46	37.4857	12.8259	1.28259	0.945714	368.286	774.465	1097.18	36.8286	14.4946	1.44946	0.962857	393.714	771.145	1086.32	39.3714	14.4526	1.44526	0.954286	370.714	863.645	2541.88	37.0714	10.5603	1.05603	1.00857	365.429	770.818	942.39	36.5429	3.90181	0.390181	0.921429
										11.9762	2020-08-14	1.19762	0.837143	2020-08-14	377.714	1118.17	1177.8	37.7714	12.7267	1.27267	0.94	369.857	767.614	1109.85	36.9857	13.9068	1.39068	0.971429	396.429	770.095	1098.75	39.6429	14.397	1.4397	0.95	372.143	860.221	2555.53	37.2143	10.7213	1.07213	0.998571	366.857	760.976	953.051	36.6857	3.6909	0.36909	0.922857
										11.858	2020-08-15	1.1858	0.838571	2020-08-15	382.714	1108.23	1187.31	38.2714	12.7267	1.27267	0.935714	379.571	760.764	1121.75	37.9571	14.207	1.4207	0.977143	400.857	769.044	1114.33	40.0857	14.3446	1.43446	0.945714	374.857	856.797	2570.01	37.4857	10.6744	1.06744	0.99	369.429	751.134	963.9	36.9429	3.58544	0.358544	0.922857
										11.0701	2020-08-16	1.10701	0.848571	2020-08-16	392.286	1098.28	1194.07	39.2286	12.5282	1.25282	0.935714	392.571	753.914	1132.17	39.2571	14.1945	1.41945	0.984286	404.571	767.994	1126.68	40.4571	14.2705	1.42705	0.942857	384	853.373	2583.81	38.4	10.8891	1.08891	0.981429	373.571	741.292	974.655	37.3571	3.65575	0.365575	0.915714
										9.65184	2020-08-17	0.965184	0.87	2020-08-17	394.429	1088.34	1203.31	39.4429	11.6475	1.16475	0.945714	396.857	747.063	1143.89	39.6857	13.4191	1.34191	0.998571	403.714	766.943	1141.3	40.3714	14.2427	1.42427	0.947143	387.571	849.949	2596.39	38.7571	10.7616	1.07616	0.977143	375.429	731.45	983.954	37.5429	3.47999	0.347999	0.91
										9.82912	2020-08-18	0.982912	0.885714	2020-08-18	396.143	1078.4	1213.65	39.6143	11.4491	1.14491	0.958571	401.429	740.213	1154.66	40.1429	13.319	1.3319	1.01143	401.571	765.893	1154.52	40.1571	13.3848	1.33848	0.95	390.429	846.525	2609.52	39.0429	10.2114	1.02114	0.978571	376.143	721.608	995.084	37.6143	3.65575	0.365575	0.894286
										9.25789	2020-08-19	0.925789	0.902857	2020-08-19	396	1068.45	1221.65	39.6	11.0273	1.10273	0.972857	406.571	733.363	1163.08	40.6571	13.3065	1.33065	1.01857	398.714	764.842	1168.17	39.8714	13.4341	1.34341	0.951429	391.429	843.101	2622.5	39.1429	10.3657	1.03657	0.98	377.143	711.767	1004.99	37.7143	3.33938	0.333938	0.887143
										9.51396	2020-08-20	0.951396	0.911429	2020-08-20	396	1058.51	1234.06	39.6	11.325	1.1325	0.981429	408.429	726.513	1176.45	40.8429	14.382	1.4382	1.01286	395.429	763.792	1186.99	39.5429	13.2212	1.32212	0.948571	391.143	839.676	2634.43	39.1143	10.2785	1.02785	0.977143	375.429	701.925	1014.34	37.5429	3.55029	0.355029	0.871429
										9.27759	2020-08-21	0.927759	0.917143	2020-08-21	397.286	1048.57	1242.74	39.7286	11.4491	1.14491	0.987143	413.143	719.662	1190	41.3143	14.4946	1.44946	1.00571	396.143	762.741	1200.21	39.6143	13.5483	1.35483	0.947143	397.857	836.252	2650.37	39.7857	10.5201	1.05201	0.971429	377.571	692.083	1026.69	37.7571	3.30423	0.330423	0.865714
										9.00182	2020-08-22	0.900182	0.921429	2020-08-22	396.143	1038.62	1250.33	39.6143	11.139	1.1139	0.994286	408.286	712.812	1199.72	40.8286	14.1069	1.41069	1.00143	395.286	761.691	1213.08	39.5286	13.2706	1.32706	0.948571	401.143	832.828	2662.9	40.1143	10.5066	1.05066	0.964286	382	682.241	1037.45	38.2	3.16363	0.316363	0.867143
										9.12001	2020-08-23	0.912001	0.92	2020-08-23	396.571	1028.68	1257.91	39.6571	11.2754	1.12754	0.997143	402.714	705.962	1211.1	40.2714	14.257	1.4257	0.992857	396.571	760.64	1226.48	39.6571	12.9342	1.29342	0.95	399.571	829.404	2674.35	39.9571	10.3523	1.03523	0.958571	385.286	672.399	1047.12	38.5286	2.98787	0.298787	0.875714
										9.06091	2020-08-24	0.906091	0.914286	2020-08-24	396.286	1018.73	1266.74	39.6286	11.4491	1.14491	0.997143	400.143	699.111	1224.03	40.0143	14.2445	1.42445	0.981429	396.429	759.59	1241.01	39.6429	12.7305	1.27305	0.951429	397	825.98	2685.5	39.7	10.2517	1.02517	0.955714	384.571	662.557	1055.72	38.4571	2.67151	0.267151	0.891429
										9.00182	2020-08-25	0.900182	0.905714	2020-08-25	395.143	1008.79	1276.66	39.5143	11.3746	1.13746	0.997143	395.714	692.261	1234.28	39.5714	14.7197	1.47197	0.964286	396.143	758.539	1257.55	39.6143	12.6286	1.26286	0.951429	394.571	822.556	2697.92	39.4571	10.0236	1.00236	0.957143	383.714	652.716	1065.25	38.3714	2.5309	0.25309	0.905714
										9.04121	2020-08-26	0.904121	0.894286	2020-08-26	392.429	998.847	1284.94	39.2429	11.7468	1.17468	0.994286	389.857	685.411	1245.31	38.9857	14.8198	1.48198	0.948571	394.429	757.489	1271.91	39.4429	12.5793	1.25793	0.955714	393.714	819.132	2710.56	39.3714	9.94306	0.994306	0.96	383.143	642.874	1074.6	38.3143	2.81211	0.281211	0.902857
										8.43059	2020-08-27	0.843059	0.89	2020-08-27	388.714	988.904	1293.07	38.8714	11.3374	1.13374	0.998571	384.143	678.561	1255.81	38.4143	14.0319	1.40319	0.94	393.286	756.438	1285.22	39.3286	12.533	1.2533	0.964286	391.571	815.708	2722.16	39.1571	9.95648	0.995648	0.964286	382.571	633.032	1084.04	38.2571	2.6012	0.26012	0.902857
										8.25331	2020-08-28	0.825331	0.885714	2020-08-28	385.857	978.96	1300.52	38.5857	11.0397	1.10397	1.00571	379	671.71	1267.27	37.9	14.332	1.4332	0.928571	393	755.388	1300.54	39.3	11.7892	1.17892	0.972857	384.571	812.284	2732.9	38.4571	9.41303	0.941303	0.974286	380.286	623.19	1092.58	38.0286	2.81211	0.281211	0.892857
										7.87905	2020-08-29	0.787905	0.882857	2020-08-29	383.143	969.016	1305.48	38.3143	11.0645	1.10645	1.01	375.143	664.86	1277.17	37.5143	13.8943	1.38943	0.922857	392.286	754.337	1310.34	39.2286	11.8849	1.18849	0.978571	378.714	808.86	2746.1	37.8714	9.45329	0.945329	0.984286	374.143	613.348	1103.62	37.4143	2.63636	0.263636	0.891429
										7.97754	2020-08-30	0.797754	0.875714	2020-08-30	376.286	959.073	1313.75	37.6286	11.1018	1.11018	1.01143	368.143	658.01	1288.81	36.8143	13.4691	1.34691	0.922857	399	753.287	1320.76	39.9	11.7583	1.17583	0.982857	373.571	805.436	2756.66	37.3571	9.27885	0.927885	0.994286	369.571	603.506	1112.07	36.9571	2.4606	0.24606	0.895714
										7.5245	2020-08-31	0.75245	0.871429	2020-08-31	376.857	959.073	1319.41	37.6857	11.0769	1.10769	1.00857	367.714	658.01	1301.57	36.7714	12.8063	1.28063	0.928571	400	753.287	1330.65	40	11.6904	1.16904	0.981429	373.571	805.436	2767.33	37.3571	9.19163	0.919163	1.00143	370.143	603.506	1120.06	37.0143	2.4606	0.24606	0.9
										7.87905	2020-09-01	0.787905	0.86	2020-09-01	377.571	947.191	1331.82	37.7571	11.784	1.1784	0.992857	367.143	656.681	1316.77	36.7143	12.6312	1.26312	0.934286	401.143	747.775	1345.97	40.1143	11.5793	1.15793	0.972857	372.571	805.019	2778.98	37.2571	9.29227	0.929227	1.00286	369	601.642	1130.3	36.9	2.31999	0.231999	0.908571
										7.30782	2020-09-02	0.730782	0.861429	2020-09-02	376.714	935.309	1336.09	37.6714	11.846	1.1846	0.974286	365.714	655.353	1328.23	36.5714	12.2685	1.22685	0.941429	399.857	742.263	1357.79	39.9857	12.1595	1.21595	0.961429	370.857	804.602	2795.68	37.0857	9.74849	0.974849	0.995714	367.143	599.777	1142.83	36.7143	2.24969	0.224969	0.917143
										6.6775	2020-09-03	0.66775	0.874286	2020-09-03	375	923.427	1339.81	37.5	11.8336	1.18336	0.952857	364	654.024	1338.65	36.4	12.0684	1.20684	0.947143	401.571	736.752	1369.7	40.1571	11.9559	1.19559	0.95	369.143	804.186	2805.85	36.9143	9.79546	0.979546	0.985714	365.571	597.913	1152.6	36.5571	2.24969	0.224969	0.925714
										6.20476	2020-09-04	0.620476	0.895714	2020-09-04	372.571	911.546	1343.95	37.2571	11.784	1.1784	0.93	361.429	652.696	1349.76	36.1429	11.7683	1.17683	0.95	397	731.24	1382.91	39.7	11.9775	1.19775	0.94	366.857	803.769	2816.74	36.6857	9.8223	0.98223	0.975714	363.143	596.049	1161.34	36.3143	2.03878	0.203878	0.94
										6.22445	2020-09-05	0.622445	0.918571	2020-09-05	371	899.664	1349.05	37.1	11.908	1.1908	0.907143	359.143	651.367	1360.53	35.9143	12.0934	1.20934	0.944286	397.429	725.729	1395	39.7429	11.6472	1.16472	0.931429	365.143	803.352	2827.63	36.5143	9.54722	0.954722	0.967143	361.429	594.184	1170.45	36.1429	2.24969	0.224969	0.941429
										5.92899	2020-09-06	0.592899	0.945714	2020-09-06	372.571	887.782	1355.26	37.2571	11.5855	1.15855	0.891429	358.714	650.039	1369.91	35.8714	12.0559	1.20559	0.935714	397.857	720.217	1405.15	39.7857	11.6503	1.16503	0.925714	363.714	802.935	2838.21	36.3714	9.67469	0.967469	0.957143	360.429	592.32	1179.8	36.0429	2.07393	0.207393	0.95
										5.8108	2020-09-07	0.58108	0.974286	2020-09-07	393.429	875.9	1360.08	39.3429	11.1886	1.11886	0.882857	374.143	648.711	1379.89	37.4143	12.3936	1.23936	0.921429	418.857	714.705	1417.41	41.8857	11.5176	1.15176	0.924286	375.571	802.518	2847.96	37.5571	9.72837	0.972837	0.947143	373.143	590.455	1188.16	37.3143	2.14424	0.214424	0.951429
										4.94411	2020-09-08	0.494411	1.00714	2020-09-08	390.571	864.019	1366.42	39.0571	10.3079	1.03079	0.887143	375.429	647.382	1388.92	37.5429	11.9183	1.19183	0.911429	414.571	709.194	1429.4	41.4571	11.2985	1.12985	0.931429	373.286	802.101	2858.07	37.3286	9.50696	0.950696	0.942857	370.857	588.591	1196.84	37.0857	2.10908	0.210908	0.952857
										5.37745	2020-09-09	0.537745	1.01714	2020-09-09	390.143	852.137	1373.73	39.0143	9.87374	0.987374	0.895714	374.286	646.054	1397.35	37.4286	11.4806	1.14806	0.902857	413.857	703.682	1438.15	41.3857	10.385	1.0385	0.937143	372.571	801.685	2868.37	37.2571	9.05074	0.905074	0.944286	370.286	586.726	1206.19	37.0286	2.07393	0.207393	0.955714
										6.20476	2020-09-10	0.620476	1.00143	2020-09-10	390	840.255	1383.25	39	9.62566	0.962566	0.905714	374.286	644.725	1406.03	37.4286	11.6057	1.16057	0.892857	410	698.171	1450.94	41	10.2955	1.02955	0.94	372.714	801.268	2877.92	37.2714	8.68173	0.868173	0.95	370.429	584.862	1213.38	37.0429	1.96848	0.196848	0.961429
										6.40173	2020-09-11	0.640173	0.975714	2020-09-11	390.286	828.373	1388.76	39.0286	9.47681	0.947681	0.915714	375.429	643.397	1416.1	37.5429	11.2305	1.12305	0.888571	411.714	692.659	1461.53	41.1714	10.5177	1.05177	0.942857	373.857	800.851	2890.36	37.3857	8.89642	0.889642	0.95	371.571	582.998	1223.61	37.1571	2.07393	0.207393	0.964286
										6.6775	2020-09-12	0.66775	0.942857	2020-09-12	390	816.492	1395.79	39	9.04266	0.904266	0.927143	377	642.068	1423.83	37.7	10.6052	1.06052	0.891429	412.714	687.147	1469.23	41.2714	10.2523	1.02523	0.945714	374.429	800.434	2899.39	37.4429	8.76895	0.876895	0.95	372.571	581.133	1231.83	37.2571	1.93333	0.193333	0.972857
										6.22445	2020-09-13	0.622445	0.918571	2020-09-13	385.571	804.61	1398.83	38.5571	9.09228	0.909228	0.934286	379.571	640.74	1433.55	37.9571	10.3551	1.03551	0.895714	407.857	681.636	1477.64	40.7857	10.1103	1.01103	0.947143	375.857	800.017	2908.99	37.5857	8.53413	0.853413	0.951429	373.143	579.269	1239.53	37.3143	2.03878	0.203878	0.978571
										6.20476	2020-09-14	0.620476	0.897143	2020-09-14	361	792.728	1403.52	36.1	9.03025	0.903025	0.937143	361.571	639.411	1443.1	36.1571	9.91736	0.991736	0.905714	384.143	676.124	1486.83	38.4143	9.94058	0.994058	0.945714	361.714	799.601	2917.54	36.1714	8.54754	0.854754	0.948571	357.143	577.404	1247.99	35.7143	1.82787	0.182787	0.994286
										6.22445	2020-09-15	0.622445	0.881429	2020-09-15	360.571	780.846	1410	36.0571	8.95583	0.895583	0.937143	359.429	638.083	1451.61	35.9429	9.56719	0.956719	0.918571	385.143	670.612	1496.37	38.5143	10.064	1.0064	0.944286	363.429	799.184	2928.51	36.3429	8.76895	0.876895	0.938571	358.571	575.54	1258.23	35.8571	1.89818	0.189818	1.00143
										5.73201	2020-09-16	0.573201	0.884286	2020-09-16	360	768.964	1413.86	36	9.03025	0.903025	0.934286	360.857	636.754	1460.56	36.0857	9.57969	0.957969	0.931429	390.571	665.101	1505.21	39.0571	9.96527	0.996527	0.944286	364.429	798.767	2938.13	36.4429	8.60122	0.860122	0.931429	359.286	573.675	1266.4	35.9286	1.93333	0.193333	1.00143
										5.04259	2020-09-17	0.504259	0.905714	2020-09-17	361.429	757.083	1418.54	36.1429	8.869	0.8869	0.931429	361.429	635.426	1468.11	36.1429	9.04193	0.904193	0.95	390.857	659.589	1514.23	39.0857	9.87886	0.987886	0.948571	364.429	798.35	2947.07	36.4429	8.48716	0.848716	0.925714	359.286	571.811	1272.79	35.9286	2.00363	0.200363	0.994286
										4.80622	2020-09-18	0.480622	0.931429	2020-09-18	360.714	745.201	1422.41	36.0714	8.5837	0.85837	0.928571	361	634.097	1476.19	36.1	8.76679	0.876679	0.97	388.714	654.078	1522.9	38.8714	9.33569	0.933569	0.951429	363.571	797.933	2955.71	36.3571	8.10474	0.810474	0.925714	358.714	569.947	1280.35	35.8714	1.93333	0.193333	0.987143
										4.45167	2020-09-19	0.445167	0.958571	2020-09-19	359	733.319	1426.96	35.9	8.59611	0.859611	0.924286	359.143	632.769	1484	35.9143	8.66675	0.866675	0.987143	383.714	648.566	1529.9	38.3714	9.36964	0.936964	0.952857	362.714	797.516	2964.98	36.2714	8.01752	0.801752	0.925714	357.286	568.082	1287.96	35.7286	1.96848	0.196848	0.977143
										4.9638	2020-09-20	0.49638	0.97	2020-09-20	360.857	721.437	1433.57	36.0857	8.65813	0.865813	0.915714	359	631.44	1494.16	35.9	8.95439	0.895439	0.998571	376.571	643.054	1540.32	37.6571	9.10731	0.910731	0.95	364	797.1	2972.74	36.4	7.82966	0.782966	0.925714	356.714	566.218	1294.34	35.6714	2.00363	0.200363	0.962857
										5.04259	2020-09-21	0.504259	0.975714	2020-09-21	360.714	709.556	1438.81	36.0714	8.38524	0.838524	0.911429	359.857	630.112	1501.8	35.9857	8.9919	0.89919	1.00429	375.571	637.543	1549.77	37.5571	9.41284	0.941284	0.948571	365.857	796.683	2983.43	36.5857	7.91017	0.791017	0.924286	357.571	564.353	1303.36	35.7571	2.10908	0.210908	0.948571
										4.88501	2020-09-22	0.488501	0.982857	2020-09-22	359.571	697.674	1444.19	35.9571	8.11234	0.811234	0.911429	358.857	628.783	1508.4	35.8857	8.9794	0.89794	1.00714	373.571	632.031	1559.23	37.3571	9.14435	0.914435	0.948571	366.857	796.266	2992.53	36.6857	7.62167	0.762167	0.928571	359	562.489	1311.58	35.9	1.86302	0.186302	0.952857
										4.90471	2020-09-23	0.490471	0.988571	2020-09-23	359	685.792	1448.19	35.9	7.76503	0.776503	0.915714	358.286	627.455	1514.91	35.8286	8.9919	0.89919	1.00714	366.714	626.519	1568.16	36.6714	8.98078	0.898078	0.945714	366.857	795.849	3000.99	36.6857	7.15874	0.715874	0.937143	359.143	560.624	1316.51	35.9143	1.82787	0.182787	0.961429
										4.88501	2020-09-24	0.488501	0.992857	2020-09-24	354.857	673.91	1452.74	35.4857	7.82705	0.782705	0.918571	355.857	626.126	1522.9	35.5857	9.09195	0.909195	1	364.571	621.008	1577.87	36.4571	8.93449	0.893449	0.941429	365.429	795.432	3009.61	36.5429	7.21912	0.721912	0.942857	357.714	558.76	1323.32	35.7714	1.72242	0.172242	0.975714
										5.04259	2020-09-25	0.504259	0.995714	2020-09-25	353.286	662.028	1457.7	35.3286	7.55416	0.755416	0.927143	354.286	624.798	1529.07	35.4286	9.62972	0.962972	0.984286	364.571	615.496	1590.3	36.4571	8.85733	0.885733	0.934286	364.286	795.016	3017.71	36.4286	7.0581	0.70581	0.947143	356.429	556.896	1329.75	35.6429	1.89818	0.189818	0.98
										4.9835	2020-09-26	0.49835	1.00286	2020-09-26	352.143	650.147	1461.84	35.2143	7.33088	0.733088	0.938571	354	623.47	1535.32	35.4	9.62972	0.962972	0.971429	364.714	609.985	1597.31	36.4714	8.97152	0.897152	0.928571	363.857	794.599	3027.78	36.3857	7.17886	0.717886	0.947143	356	555.031	1338.21	35.6	1.75757	0.175757	0.995714
										4.70773	2020-09-27	0.470773	1.02	2020-09-27	350.714	638.265	1466.53	35.0714	6.88433	0.688433	0.955714	351.143	622.141	1542.35	35.1143	9.192	0.9192	0.965714	372.429	604.473	1604.66	37.2429	8.95609	0.895609	0.928571	360.571	794.182	3035.43	36.0571	7.2057	0.72057	0.947143	354.571	553.167	1344.78	35.4571	1.68727	0.168727	1.01429
										4.68804	2020-09-28	0.468804	1.03857	2020-09-28	350.714	626.383	1471.63	35.0714	6.89673	0.689673	0.968571	353.143	620.813	1550.08	35.3143	9.07945	0.907945	0.964286	372.143	598.961	1613.33	37.2143	8.44378	0.844378	0.93	359	793.765	3042.54	35.9	6.80986	0.680986	0.952857	354	551.302	1351.03	35.4	1.65212	0.165212	1.02714
										4.60925	2020-09-29	0.460925	1.05857	2020-09-29	349.429	614.501	1476.46	34.9429	6.7975	0.67975	0.977143	352	619.484	1555.98	35.2	8.90436	0.890436	0.964286	371.857	593.45	1621.56	37.1857	8.27096	0.827096	0.93	356.286	793.348	3050.42	35.6286	6.60187	0.660187	0.958571	351.857	549.438	1357.79	35.1857	1.82787	0.182787	1.02429
										4.64864	2020-09-30	0.464864	1.07429	2020-09-30	346	602.62	1480.73	34.6	6.98356	0.698356	0.975714	349.143	618.156	1563.8	34.9143	8.80431	0.880431	0.965714	372.571	587.938	1629.79	37.2571	8.12282	0.812282	0.93	353.143	792.931	3057.85	35.3143	6.78302	0.678302	0.958571	348.857	547.574	1363.99	34.8857	1.65212	0.165212	1.02143
										4.90471	2020-10-01	0.490471	1.08	2020-10-01	345.286	603.581	1487.07	34.5286	7.35569	0.735569	0.962857	348.286	614.839	1574.39	34.8286	8.92937	0.892937	0.967143	372.714	587.336	1640.38	37.2714	7.96234	0.796234	0.922857	352.286	791.454	3065.35	35.2286	6.60858	0.660858	0.957143	348.571	545.394	1369.58	34.8571	2.00363	0.200363	0.984286
										5.21987	2020-10-02	0.521987	1.07714	2020-10-02	345.857	604.543	1494.24	34.5857	7.36809	0.736809	0.95	349.143	611.523	1580.64	34.9143	8.40412	0.840412	0.975714	376	586.733	1649.13	37.6	8.28639	0.828639	0.921429	353.714	789.976	3075.72	35.3714	7.00442	0.700442	0.945714	349.857	543.214	1378.78	34.9857	1.96848	0.196848	0.948571
										5.31836	2020-10-03	0.531836	1.07429	2020-10-03	349.571	605.505	1499.07	34.9571	7.16963	0.716963	0.94	349.286	608.206	1585.5	34.9286	8.60421	0.860421	0.982857	383.143	586.131	1657.54	38.3143	7.88519	0.788519	0.922857	354.429	788.499	3082.98	35.4429	6.66225	0.666225	0.938571	350.143	541.034	1384.84	35.0143	1.89818	0.189818	0.911429
										5.29866	2020-10-04	0.529866	1.07286	2020-10-04	355.429	606.467	1503.62	35.5429	7.00837	0.700837	0.932857	350.714	604.89	1591.41	35.0714	8.46665	0.846665	0.992857	382.571	585.529	1663.93	38.2571	7.65989	0.765989	0.924286	356.429	787.021	3089.05	35.6429	6.54149	0.654149	0.931429	351.143	538.854	1390.57	35.1143	1.86302	0.186302	0.875714
										5.35776	2020-10-05	0.535776	1.07429	2020-10-05	355.857	607.429	1509.13	35.5857	6.88433	0.688433	0.93	347.429	601.574	1598.27	34.7429	8.46665	0.846665	1.00286	382.429	584.927	1672.59	38.2429	7.55188	0.755188	0.925714	355.857	785.544	3095.4	35.5857	6.50123	0.650123	0.921429	351.429	536.674	1396.54	35.1429	1.89818	0.189818	0.84
										5.41685	2020-10-06	0.541685	1.07714	2020-10-06	354	608.391	1514.37	35.4	6.7975	0.67975	0.931429	345.571	598.257	1603.56	34.5571	8.42913	0.842913	1.01571	380.571	584.324	1680.56	38.0571	7.47472	0.747472	0.927143	353.857	784.066	3102.75	35.3857	6.50123	0.650123	0.907143	349.714	534.494	1403.3	34.9714	1.72242	0.172242	0.821429
										5.67292	2020-10-07	0.567292	1.08	2020-10-07	354.429	609.353	1520.44	35.4429	6.47499	0.647499	0.941429	346	594.941	1609.12	34.6	8.3666	0.83666	1.03	378.714	583.722	1688.35	37.8714	7.413	0.7413	0.931429	354.571	782.588	3109.74	35.4571	6.40059	0.640059	0.892857	351	532.314	1408.79	35.1	1.68727	0.168727	0.811429
										5.31836	2020-10-08	0.531836	1.09571	2020-10-08	355.857	610.314	1524.3	35.5857	5.84238	0.584238	0.961429	347.714	591.624	1615.29	34.7714	8.15399	0.815399	1.04714	377.143	583.12	1697.46	37.7143	7.31424	0.731424	0.944286	355.571	781.111	3116.55	35.5571	6.44085	0.644085	0.877143	350.857	530.134	1414.67	35.0857	1.3709	0.13709	0.83
										5.31836	2020-10-09	0.531836	1.11286	2020-10-09	356.714	611.276	1531.47	35.6714	5.9168	0.59168	0.974286	348.571	588.308	1622.06	34.8571	8.20402	0.820402	1.06	371.429	582.518	1706.56	37.1429	6.70318	0.670318	0.952857	356.714	779.633	3122.64	35.6714	5.93095	0.593095	0.87	350	527.954	1420.3	35	1.16	0.116	0.855714
										5.8305	2020-10-10	0.58305	1.11857	2020-10-10	352	612.238	1539.88	35.2	6.43778	0.643778	0.974286	346.714	584.991	1630.57	34.6714	8.81682	0.881682	1.06286	359.286	581.915	1719.25	35.9286	6.60751	0.660751	0.952857	354.714	778.156	3129.23	35.4714	5.74309	0.574309	0.864286	349.571	525.774	1425.04	34.9571	1.3709	0.13709	0.865714
										5.73201	2020-10-11	0.573201	1.12857	2020-10-11	342.143	613.2	1543.74	34.2143	6.23931	0.623931	0.977143	343.286	581.675	1635.08	34.3286	8.81682	0.881682	1.06429	349.286	581.313	1725.65	34.9286	6.9655	0.69655	0.954286	351.429	776.678	3137.81	35.1429	5.81018	0.581018	0.852857	349.571	523.594	1431.24	34.9571	1.33575	0.133575	0.88
										5.94869	2020-10-12	0.594869	1.13429	2020-10-12	352.714	614.162	1550.78	35.2714	6.10286	0.610286	0.98	357.143	578.358	1640.99	35.7143	8.89186	0.889186	1.06429	362.429	580.711	1734.84	36.2429	6.83897	0.683897	0.955714	362.857	775.201	3143.27	36.2857	5.47472	0.547472	0.847143	363	521.414	1434.86	36.3	1.16	0.116	0.908571
										6.12596	2020-10-13	0.612596	1.13571	2020-10-13	354.143	615.124	1557.26	35.4143	6.22691	0.622691	0.978571	358.429	575.042	1647.15	35.8429	9.04193	0.904193	1.06143	363.429	580.109	1743.85	36.3429	6.7217	0.67217	0.958571	364.143	773.723	3149.8	36.4143	5.23319	0.523319	0.844286	363.714	519.234	1439.93	36.3714	1.19515	0.119515	0.932857
																998.295							667.214							713.63							807.298							723.823
															40.2581			40.2581							39.3051							41.0629							39.9509							38.9718
																	805.101							652.696							745.69							1926.15							498.106
																	-0.00944099							-0.00410541							-0.00387755							-0.00110599							-0.00483193
[truncated: 11 more columns]
